# Supplementary material for: The first assessment of grain yield and associated traits in durum wheat across a decade in Nepal
Source: Front Plant Sci. 2024 Oct 14;15:1456062. doi: 10.3389/fpls.2024.1456062 (PMC11513377; doi:10.3389/fpls.2024.1456062)
Supplement: Supplementary file 1 [file Table1.xlsx]

## Sheet: Supp_Table 1
Supplementary Table 1: List of accessions used in the study
1st Durum Wheat Advanced Varietal Trial at Khajura-2011/2012
Location: Regional Agriculture Research Station, NARC, Khajura, Banke, Nepal
E.N.	Source	ENTRY	Cross	Sel history
1	42IDYN-702	MEXICALI 75		CM470-1M-3Y-0M
2	42IDYN-703	YAVAROS 79		CM9799-126M-1M-5Y-0M
3	42IDYN-704	ALTAR 84		CD22344-A-8M-1Y-1M-1Y-2Y-1M-0Y
4	42IDYN-705	JUPARE C 2001		CD91Y636-1Y-040M-030Y-1M-0Y-0B-1Y-0B-0MEX
5	42IDYN-742	LD357E/2*TC60//JO69/3/FGO/4/GTA/5/SRN_1/6/TOTUS/7/ENTE/MEXI_2//HUI/4/YAV_1/3/LD357E/2*TC60//JO69/8/SOMBRA_20/9/JUPARE C 2001/10/SOMAT_3/PHAX_1//TILO_1/LOTUS_4/11/SOOTY_9/RASCON_37//WODUCK/CHAM_3		CDSS04Y00755T-0TOPB-12Y-0M-06Y-1M-1Y-0B
6	42IDYN-746	PLATA_10/6/MQUE/4/USDA573//QFN/AA_7/3/ALBA-D/5/AVO/HUI/7/PLATA_13/8/RAFI97/9/MALMUK_1/SERRATOR_1/10/ARMENT//SRN_3/NIGRIS_4/3/CANELO_9.1/11/SHAG_21/DIPPER_2//PATA_2/6/ARAM_7//CREX/ALLA/5/ENTE/MEXI_2//HUI/4/YAV_1/3/LD357E/2*TC60//JO69		CDSS04Y00993T-0TOPB-16Y-0M-06Y-1M-1Y-0B
7	42IDYN-747	ALTAR 84/BINTEPE 85/3/STOT//ALTAR 84/ALD/4/POD_11/YAZI_1/5/VANRRIKSE_12/SNITAN/6/SOOTY_9/RASCON_37//WODUCK/CHAM_3		CDSS04Y01051T-0TOPB-21Y-0M-06Y-2M-1Y-0B
8	42IDYN-712	CANELO_9.1/SNITAN/10/PLATA_10/6/MQUE/4/USDA573//QFN/AA_7/3/ALBA-D/5/AVO/HUI/7/PLATA_13/8/THKNEE_11/9/CHEN/ALTAR 84/3/HUI/POC//BUB/RUFO/4/FNFOOT		CDSS02B00348S-0Y-0M-4Y-1M-04Y-0B
9	42IDYN-713	MINIMUS_6/PLATA_16//IMMER/3/SOOTY_9/RASCON_37/9/USDA595/3/D67.3/RABI//CRA/4/ALO/5/HUI/YAV_1/6/ARDENTE/7/HUI/YAV79/8/POD_9		CDSS02B00396S-0M-4Y-06Y-4M-1Y-0B
10	42IDYN-716	TADIZ/9/USDA595/3/D67.3/RABI//CRA/4/ALO/5/HUI/YAV_1/6/ARDENTE/7/HUI/YAV79/8/POD_9		CDSS02B00455S-0Y-0M-6Y-4M-04Y-0B
11	42IDYN-718	LLARETA INIA/4/SKEST//HUI/TUB/3/SILVER/5/LHNKE/RASCON//CONA-D/6/GREEN_32/CHEN_7//SILVER_14/3/DIPPER_2/BUSHEN_3/4/SNITAN		CDSS02B00574S-0M-12Y-06Y-2M-1Y-0B
12	42IDYN-719	CBC 509 CHILE/6/ECO/CMH76A.722//BIT/3/ALTAR 84/4/AJAIA_2/5/KJOVE_1/7/AJAIA_12/F3LOCAL(SEL.ETHIO.135.85)//PLATA_13/8/SOOTY_9/RASCON_37//WODUCK/CHAM_3		CDSS02B00596S-0Y-0M-5Y-1M-04Y-0B
13	42IDYN-721	SORA/2*PLATA_12/3/SORA/2*PLATA_12//SOMAT_3/4/AJAIA_13/YAZI//DIPPER_2/BUSHEN_3		CDSS02B00849T-0TOPB-0Y-0M-7Y-2M-04Y-0B
14	42IDYN-722	SOMAT_3/PHAX_1//TILO_1/LOTUS_4/3/GUANAY/5/NETTA_4/DUKEM_12//RASCON_19/3/SORA/2*PLATA_12/4/GREEN_18/FOCHA_1//AIRON_1		CDSS02B00990T-0TOPB-0Y-0M-10Y-1M-04Y-0B
15	42IDYN-726	MINIMUS/COMB DUCK_2//CHAM_3/3/FICHE_6/4/MOJO/AIRON/5/SOMAT_3.1/6/CHEN/ALTAR 84/3/HUI/POC//BUB/RUFO/4/FNFOOT/5/TILO_1/LOTUS_4		CDSS02B01159T-0TOPB-0Y-0M-3Y-2M-04Y-0B
16	42IDYN-728	POD_20//SULA/ACO89/3/SORA/2*PLATA_12//SOMAT_3/4/PATKA_4/THKNEE_9//CABECA_1		CDSS02B01271T-0TOPB-0Y-0M-7Y-3M-04Y-0B
17	42IDYN-730	TOPDY_18/FOCHA_1//ALTAR 84/3/AJAIA_12/F3LOCAL(SEL.ETHIO.135.85)//PLATA_13/4/SOMAT_3/GREEN_22/5/VRKS_3/3/AJAIA_12/F3LOCAL(SEL.ETHIO.135.85)//PLATA_13		CDSS02B01285T-0TOPB-0Y-0M-11Y-3M-04Y-0B
18	42IDYN-736	GUAYACAN INIA/GUANAY/10/LD357E/2*TC60//JO69/3/FGO/4/GTA/5/SRN_1/6/TOTUS/7/ENTE/MEXI_2//HUI/4/YAV_1/3/LD357E/2*TC60//JO69/8/SOMBRA_20/9/JUPARE C 2001		CDSS04Y00275S-8Y-0M-06Y-4M-1Y-0B
19	42IDYN-737	ALTAR 84/STINT//SILVER_45/3/GUANAY/4/GREEN_14//YAV_10/AUK/5/SOMAT_4/INTER_8		CDSS04Y00341S-11Y-0M-06Y-3M-1Y-0B
20	42IDYN-741	SOMAT_4/INTER_8/4/GODRIN/GUTROS//DUKEM/3/THKNEE_11/5/CNDO/PRIMADUR//HAI-OU_17/3/SNITAN		CDSS04Y00746T-0TOPB-4Y-0M-06Y-1M-1Y-0B
21	40IDSN-7114	WDRAIL_1/TOSKA_26//PLATA_6/GREEN_17/3/SORA/2*PLATA_12//SOMAT_3/4/SORA/2*PLATA_12//RASCON_37		CDSS02B01194T-0TOPB-0Y-0M-1Y-1M-04Y-0B
22	40IDSN-7095	CMH83.2578/4/D88059//WARD/YAV79/3/ACO89/5/….		CDSS02B00720S-0Y-0M-8Y-1M-04Y-0B
23	40IDSN-7132	WELLO1/DZ 1052/3/TARRO_1/TISOMA_2//..		CDSS02B01524T-0TOPB-0Y-0M-1Y-2M-04Y-0B
24	40IDSN-7137	SOOTY_9/RASCON_37//SOMAT_3.1		CGSS02Y00003S-1F1-34Y-0B-7Y-0B-1Y-0B
25	40IDSN-7143	SOOTY_9/RASCON_37//GUAYACAN INIA		CGSS02Y00011S-2F1-5Y-0B-7Y-0B-2Y-0B
26	DWON-17	ALTAR 84/STINT//SILVER_45/3/STOT//ALTAR 84/ALD/4/AJAIA_12/F3LOCAL(SEL.ETHIO.135.85)//PLATA_13		CDSS00Y00999T-0TOPB-13Y-0BLR-8Y-0B-0Y-1B-0Y
27	DWON-35	SOOTY_9/RASCON_37/4/YAZI_1/AKAKI_4//SOMAT_3/3/AUK/GUIL//GREEN		CDSS02Y00051S-0Y-0M-8Y-0Y
28	DWON-37	ARAM_5/CALI//RASCON_37/3/PLATA_8/4/AJAIA_12/F3LOCAL(SEL.ETHIO.135.85)//PLATA_13/9/USDA595/3/D67.3/RABI//CRA/4/ALO/5/HUI/YAV_1/6/ARDENTE/7/HUI/YAV79/8/POD_9		CDSS02Y00130S-0Y-0M-7Y-0Y
29	DWON-45	GARAVITO_2/4/MAGH72/RUFO//ALG86/RU/3/PLATA_16/5/PATA_2/6/SOMAT_4/INTER_8		CDSS02Y00284S-0Y-0M-6Y-0Y
30	DWON-54	ADAMAR_15//ALBIA_1/ALTAR 84/3/SNITAN/4/SOMAT_4/INTER_8/5/SOOTY_9/RASCON_37		CDSS02Y01159T-0TOPB-0Y-0M-1Y-0Y
2nd Durum Wheat Advanced Varietal Trial-2012/13
Location: Regional Agriculture Research Station, NARC, Khajura, Banke, Nepal
Entry No	Entry	Source	Cross	Pedigree
1	MEXICALI C75	43IDYN-702		CM470-1M-3Y-0M
2	YAVAROS 79	43IDYN-703		CM9799-126M-1M-5Y-0M
3	ALTAR 84	43IDYN-704		CD22344-A-8M-1Y-1M-1Y-2Y-1M-0Y
4	JUPARE C 2001	43IDYN-705		CD91Y636-1Y-040M-030Y-1M-0Y-0B-1Y-0B-0MEX
5	DWK2	1stDWAVT-26	ALTAR 84/STINT//SILVER_45/3/STOT//ALTAR 84/ALD/4/AJAIA_12/F3LOCAL(SEL.ETHIO.135.85)//PLATA_13	CDSS00Y00999T-0TOPB-13Y-0BLR-8Y-0B-0Y-1B-0Y
6	DWK11	1stDWAVT-29	GARAVITO_2/4/MAGH72/RUFO//ALG86/RU/3/PLATA_16/5/PATA_2/6/SOMAT_4/INTER_8	CDSS02Y00284S-0Y-0M-6Y-0Y
7	DWK13	1stDWAVT-30	ADAMAR_15//ALBIA_1/ALTAR 84/3/SNITAN/4/SOMAT_4/INTER_8/5/SOOTY_9/RASCON_37	CDSS02Y01159T-0TOPB-0Y-0M-1Y-0Y
8	DWK26	1stDWAVT-21	WDRAIL_1/TOSKA_26//PLATA_6/GREEN_17/3/SORA/2*PLATA_12//SOMAT_3/4/SORA/2*PLATA_12//RASCON_37	CDSS02B01194T-0TOPB-0Y-0M-1Y-1M-04Y-0B
9	DWK28	1stDWAVT-23	WELLO1/DZ 1052/3/TARRO_1/TISOMA_2//..	CDSS02B01524T-0TOPB-0Y-0M-1Y-2M-04Y-0B
10	DWK29	1stDWAVT-24	SOOTY_9/RASCON_37//SOMAT_3.1	CGSS02Y00003S-1F1-34Y-0B-7Y-0B-1Y-0B
11	DWK30	1stDWAVT-25	SOOTY_9/RASCON_37//GUAYACAN INIA	CGSS02Y00011S-2F1-5Y-0B-7Y-0B-2Y-0B
12	DWK38	1stDWAVT-9	MINIMUS_6/PLATA_16//IMMER/3/SOOTY_9/RASCON_37/9/USDA595/3/D67.3/RABI//CRA/4/ALO/5/HUI/YAV_1/6/ARDENTE/7/HUI/YAV79/8/POD_9	CDSS02B00396S-0M-4Y-06Y-4M-1Y-0B
13	DWK41	1stDWAVT-10	TADIZ/9/USDA595/3/D67.3/RABI//CRA/4/ALO/5/HUI/YAV_1/6/ARDENTE/7/HUI/YAV79/8/POD_9	CDSS02B00455S-0Y-0M-6Y-4M-04Y-0B
14	DWK46	1stDWAVT-13	SORA/2*PLATA_12/3/SORA/2*PLATA_12//SOMAT_3/4/AJAIA_13/YAZI//DIPPER_2/BUSHEN_3	CDSS02B00849T-0TOPB-0Y-0M-7Y-2M-04Y-0B
15	DWK47	1stDWAVT-14	SOMAT_3/PHAX_1//TILO_1/LOTUS_4/3/GUANAY/5/NETTA_4/DUKEM_12//RASCON_19/3/SORA/2*PLATA_12/4/GREEN_18/FOCHA_1//AIRON_1	CDSS02B00990T-0TOPB-0Y-0M-10Y-1M-04Y-0B
16	DWK55	1stDWAVT-17	TOPDY_18/FOCHA_1//ALTAR 84/3/AJAIA_12/F3LOCAL(SEL.ETHIO.135.85)//PLATA_13/4/SOMAT_3/GREEN_22/5/VRKS_3/3/AJAIA_12/F3LOCAL(SEL.ETHIO.135.85)//PLATA_13	CDSS02B01285T-0TOPB-0Y-0M-11Y-3M-04Y-0B
17	DWK61	1stDWAVT-18	GUAYACAN INIA/GUANAY/10/LD357E/2*TC60//JO69/3/FGO/4/GTA/5/SRN_1/6/TOTUS/7/ENTE/MEXI_2//HUI/4/YAV_1/3/LD357E/2*TC60//JO69/8/SOMBRA_20/9/JUPARE C 2001	CDSS04Y00275S-8Y-0M-06Y-4M-1Y-0B
18	DWK67	1stDWAVT-22	LD357E/2*TC60//JO69/3/FGO/4/GTA/5/SRN_1/6/TOTUS/7/ENTE/MEXI_2//HUI/4/YAV_1/3/LD357E/2*TC60//JO69/8/SOMBRA_20/9/JUPARE C 2001/10/SOMAT_3/PHAX_1//TILO_1/LOTUS_4/11/SOOTY_9/RASCON_37//WODUCK/CHAM_3	CDSS04Y00755T-0TOPB-12Y-0M-06Y-1M-1Y-0B
19	DWK72	1stDWAVT-7	ALTAR 84/BINTEPE 85/3/STOT//ALTAR 84/ALD/4/POD_11/YAZI_1/5/VANRRIKSE_12/SNITAN/6/SOOTY_9/RASCON_37//WODUCK/CHAM_3	CDSS04Y01051T-0TOPB-21Y-0M-06Y-2M-1Y-0B
20	DWK73	43IDYN-709	SNITAN/5/AJAIA_12/F3LOCAL(SEL.ETHIO.135.85)//PLATA_13/3/SOMAT_3/4/SOOTY_9/RASCON_37/6/SNITAN	CDSS02B01019T-0TOPB-0Y-0M-1Y-2M-04Y-0B
21	DWK74	43IDYN-711	TADIZ/9/USDA595/3/D67.3/RABI//CRA/4/ALO/5/HUI/YAV_1/6/ARDENTE/7/HUI/YAV79/8/POD_9	CDSS02B00455S-0Y-0M-6Y-4M-04Y-0B
22	DWK75	43IDYN-716	PLATA_6/GREEN_17/3/CHEN/AUK//BISU*2/5/PLATA_3//CREX/ALLA/3/SOMBRA_20/4/SILVER_14/MOEWE	CDSS02B01266T-0TOPB-0Y-0M-11Y-4M-04Y-0B
23	DWK76	43IDYN-718	TOPDY_18/FOCHA_1//ALTAR 84/3/AJAIA_12/F3LOCAL(SEL.ETHIO.135.85)//PLATA_13/4/SOMAT_3/GREEN_22/5/VRKS_3/3/AJAIA_12/F3LOCAL(SEL.ETHIO.135.85)//PLATA_13	CDSS02B01285T-0TOPB-0Y-0M-11Y-3M-04Y-0B
24	DWK77	43IDYN-722	GUAYACAN INIA/GUANAY/10/LD357E/2*TC60//JO69/3/FGO/4/GTA/5/SRN_1/6/TOTUS/7/ENTE/MEXI_2//HUI/4/YAV_1/3/LD357E/2*TC60//JO69/8/SOMBRA_20/9/JUPARE C 2001	CDSS04Y00275S-8Y-0M-06Y-4M-1Y-0B
25	DWK78	43IDYN-725	ALBIA_1/ALTAR 84//YAZI_1/4/CREX//BOY/YAV_1/3/PLATA_6/5/SOMAT_4/INTER_8/6/LIRO_2/CANELO_9	CDSS04Y00740T-0TOPB-25Y-0M-06Y-1M-1Y-0B
26	DWK79	43IDYN-731	MINIMUS_6/PLATA_16//IMMER/3/SOOTY_9/RASCON_37/9/USDA595/3/D67.3/RABI//CRA/4/ALO/5/HUI/YAV_1/6/ARDENTE/7/HUI/YAV79/8/POD_9	CDSS02B00396S-0M-4Y-06Y-4M-1Y-0B
27	DWK80	42IDSN-7064	SULA/AAZ_5//CHEN/ALTAR 84/3/AJAIA_12/F3LOCAL(SEL.ETHIO.135.85)//PLATA_13/4/ARMENT//SRN_3/NIGRIS_4/3/CANELO_9.1	CDSS02Y00390S-0Y-0M-8Y-0Y
28	DWK82	42IDSN-7066	PORRON_1/MRB589_5//PORRON_1/3/SORA/2*PLATA_12//SOMAT_3/4/RASCON_37/2*TARRO_2	CDSS02Y01037T-0TOPB-0Y-0M-3Y-0Y
29	DWK83	42IDSN-7075	GUANAY//TILO_1/LOTUS_4/4/ARMENT//SRN_3/NIGRIS_4/3/CANELO_9.1	CDSS02B00086S-0M-6Y-06Y-3M-1Y-0B
30	DWK81	42IDSN-7065	MUSK_1//ACO89/FNFOOT_2/4/MUSK_4/3/PLATA_3//CREX/ALLA/5/OLUS*2/ILBOR//PATKA_7/YAZI_1	CDSS02Y00786T-0TOPB-0Y-0M-2Y-0Y
3rd Durum Wheat Advanced Varietal Trial-2013/14
Location: Regional Agriculture Research Station, NARC, Khajura, Banke, Nepal
Entry No	Source	Entry	Cross	Pedigree
1	44IDYN-702	MEXICALI C75		CM470-1M-3Y-0M
2	44IDYN-703	YAVAROS 79		CM9799-126M-1M-5Y-0M
3	44IDYN-704	ALTAR 84		CD22344-A-8M-1Y-1M-1Y-2Y-1M-0Y
4	44IDYN-705	JUPARE C 2001		CD91Y636-1Y-040M-030Y-1M-0Y-0B-1Y-0B-0MEX
5	2ndDWAVT-8	DWK26	WDRAIL_1/TOSKA_26//PLATA_6/GREEN_17/3/SORA/2*PLATA_12//SOMAT_3/4/SORA/2*PLATA_12//RASCON_37	CDSS02B01194T-0TOPB-0Y-0M-1Y-1M-04Y-0B
6	2ndDWAVT-9	DWK28	WELLO1/DZ 1052/3/TARRO_1/TISOMA_2//..	CDSS02B01524T-0TOPB-0Y-0M-1Y-2M-04Y-0B
7	2ndDWAVT-11	DWK30	SOOTY_9/RASCON_37//GUAYACAN INIA	CGSS02Y00011S-2F1-5Y-0B-7Y-0B-2Y-0B
8	2ndDWAVT-12	DWK38	MINIMUS_6/PLATA_16//IMMER/3/SOOTY_9/RASCON_37/9/USDA595/3/D67.3/RABI//CRA/4/ALO/5/HUI/YAV_1/6/ARDENTE/7/HUI/YAV79/8/POD_9	CDSS02B00396S-0M-4Y-06Y-4M-1Y-0B
9	2ndDWAVT-14	DWK46	SORA/2*PLATA_12/3/SORA/2*PLATA_12//SOMAT_3/4/AJAIA_13/YAZI//DIPPER_2/BUSHEN_3	CDSS02B00849T-0TOPB-0Y-0M-7Y-2M-04Y-0B
10	2ndDWAVT-19	DWK72	ALTAR 84/BINTEPE 85/3/STOT//ALTAR 84/ALD/4/POD_11/YAZI_1/5/VANRRIKSE_12/SNITAN/6/SOOTY_9/RASCON_37//WODUCK/CHAM_3	CDSS04Y01051T-0TOPB-21Y-0M-06Y-2M-1Y-0B
11	2ndDWAVT-28	DWK82	PORRON_1/MRB589_5//PORRON_1/3/SORA/2*PLATA_12//SOMAT_3/4/RASCON_37/2*TARRO_2	CDSS02Y01037T-0TOPB-0Y-0M-3Y-0Y
12	2ndDWAVT-30	DWK81	MUSK_1//ACO89/FNFOOT_2/4/MUSK_4/3/PLATA_3//CREX/ALLA/5/OLUS*2/ILBOR//PATKA_7/YAZI_1	CDSS02Y00786T-0TOPB-0Y-0M-2Y-0Y
13	44IDYN-707	DWK84	ARMENT//2*SOOTY_9/RASCON_37/4/CNDO/PRIMADUR//HAI-OU_17/3/SNITAN	CDSS02B00643S-0Y-0M-1Y-4M-04Y-0B
14	44IDYN-708	DWK85	DIPPER_2/BUSHEN_3//SNITAN/3/SOMAT_3/PHAX_1//TILO_1/LOTUS_4/5/PATIN_7//HUI/YAV79/3/AJAIA_12/F3LOCAL(SEL.ETHIO.135.85)//PLATA_13/4/RASCON_37/GREEN_2	CDSS02B01086T-0TOPB-0Y-0M-2Y-2M-04Y-0B
15	44IDYN-711	DWK86	LD357E/2*TC60//JO69/3/FGO/4/GTA/5/SRN_1/6/TOTUS/7/ENTE/MEXI_2//HUI/4/YAV_1/3/LD357E/2*TC60//JO69/8/SOMBRA_20/9/JUPARE C 2001/10/SOMAT_3/PHAX_1//TILO_1/LOTUS_4/11/SOOTY_9/RASCON_37//WODUCK/CHAM_3	CDSS04Y00755T-0TOPB-12Y-0M-06Y-1M-1Y-0B
16	44IDYN-713	DWK87	GODRIN/GUTROS//DUKEM/3/THKNEE_11/4/DUKEM_1//PATKA_7/YAZI_1/3/PATKA_7/YAZI_1/5/AJAIA_12/F3LOCAL(SEL.ETHIO.135.85)//PLATA_13/3/ADAMAR	CDSS04B00367T-0TOPY-10Y-0M-4Y-0M-4Y-0B
17	44IDYN-715	DWK88	GUANAY*2/4/CHEN_1/TEZ/3/GUIL//CIT71/CII/5/SOMAT_4/INTER_8/6/SOOTY_9/RASCON_37//TILO_1/LOTUS_4	CDSS04B00619T-0TOPY-12Y-0M-3Y-0M-2Y-0B
18	44IDYN-718	DWK89	SWAHEN_2/KIRKI_8//PROZANA_1/4/ADAMAR_15//ALBIA_1/ALTAR 84/3/SNITAN/10/USDA595/3/D67.3/RABI//CRA/4/ALO/5/HUI/YAV_1/6/ARDENTE/7/HUI/YAV79/8/POD_9/9/ADAMAR_15//ALBIA_1/ALTAR 84/3/SNITAN	CDSS04B00773D-17Y-0M-5Y-3Y-0B
19	44IDYN-719	DWK90	GUANAY//TILO_1/LOTUS_4/3/SOMAT_3/PHAX_1//TILO_1/LOTUS_4/4/SWAHEN_2/KIRKI_8//PROZANA_1/3/AVILLO_1/SNITAN	CDSS04B00794D-11Y-0M-2Y-0M-1Y-0B
20	44IDYN-722	DWK91	1A.1D 5+1-06/3*WB881/6/CHEN_1/TEZ/3/GUIL//CIT71/CII/4/SORA/PLATA_12/5/STOT//ALTAR 84/ALD/7/DUKEM_1//PATKA_7/YAZI_1/3/PATKA_7/YAZI_1	CDSS05B00694T-0TOPY-1Y-0M-1Y-1M-0Y
21	44IDYN-724	DWK92	CLAUDIO/7/ECO/CMH76A.722//BIT/3/ALTAR 84/4/AJAIA_2/5/KJOVE_1/6/MALMUK_1/SERRATOR_1/8/HUBEI//3*SOOTY_9/RASCON_37/3/CRAKE_10/RISSA	CDSS06Y00703T-0TOPB-18Y-0M-3Y-1M-0Y
22	44IDYN-725	DWK93	MERIDIANO/3/SOMAT_3/PHAX_1//TILO_1/LOTUS_4/5/TATLER_1/TARRO_1/3/CANELO_8//SORA/2*PLATA_12/4/ARMENT//SRN_3/NIGRIS_4/3/CANELO_9.1	CDSS06Y00754T-0TOPB-49Y-0M-5Y-2M-0Y
23	44IDYN-726	DWK94	1A.1D 5+1-06/3*MOJO//RCOL/3/SNITAN/SOMAT_3//FULVOUS_1/MFOWL_13/10/AVILLO_1/3/CANELO_8//SORA/2*PLATA_12/9/USDA595/3/D67.3/RABI//CRA/4/ALO/5/HUI/YAV_1/6/ARDENTE/7/HUI/YAV79/8/POD_9	CDSS06Y00568S-13Y-0M-1Y-2M-0Y
24	44IDYN-731	DWK95	AJAIA_12/F3LOCAL(SEL.ETHIO.135.85)//PLATA_13/3/SOMBRA_20/4/SNITAN/5/SOMAT_4/INTER_8/6/SOMO/CROC_4//LOTUS_1/3/KITTI/4/JUPARE C 2001	CDSS05B00026S-51Y-0M-6Y-2M-0Y
25	44IDYN-732	DWK96	BICHENA/AKAKI_7/4/LIS_8/FILLO_6/3/FUUT//HORA/JOR/5/YAZI_1/AKAKI_4//SOMAT_3/3/AUK/GUIL//GREEN/6/MUSK_1//ACO89/FNFOOT_2/4/MUSK_4/3/PLATA_3//CREX/ALLA/5/OLUS*2/ILBOR//PATKA_7/YAZI_1	CDSS06Y00389S-20Y-0M-4Y-2M-0Y
26	44IDYN-739	DWK97	DUSKY_2/3/MINIMUS/COMB DUCK_2//CHAM_3/9/USDA595/3/D67.3/RABI//CRA/4/ALO/5/HUI/YAV_1/6/ARDENTE/7/HUI/YAV79/8/POD_9/10/PLATA_7/ILBOR_1//HIMAN_12/4/ARMENT//SRN_3/NIGRIS_4/3/CANELO_9.1	CDSS06Y00802T-0TOPB-36Y-0M-1Y-2M-0Y
27	44IDYN-742	DWK98	SILVER_14/MOEWE//BISU_1/PATKA_3/3/PORRON_4/YUAN_1/9/USDA595/3/D67.3/RABI//CRA/4/ALO/5/HUI/YAV_1/6/ARDENTE/7/HUI/YAV79/8/POD_9/10/TARRO_1/2*YUAN_1//AJAIA_13/YAZI/4/ARMENT//SRN_3/NIGRIS_4/3/CANELO_9.1	CDSS06Y00780T-0TOPB-10Y-0M-3Y-3M-0Y
28	44IDYN-743	DWK99	SOOTY_9/RASCON_37/3/SOOTY_9/TARRO_1//AJAIA_2/10/PLATA_10/6/MQUE/4/USDA573//QFN/AA_7/3/ALBA-D/5/AVO/HUI/7/PLATA_13/8/THKNEE_11/9/CHEN/ALTAR 84/3/HUI/POC//BUB/RUFO/4/FNFOOT/11/RISSA/GAN//POHO_1/3/PLATA_3//CREX/ALLA/4/JUPARE C 2001/5/ARMENT//SRN_3/NIGRI	CDSS06Y00773T-0TOPB-38Y-0M-7Y-1M-0Y
29	44IDYN-744	DWK100	PLATA_10/6/MQUE/4/USDA573//QFN/AA_7/3/ALBA-D/5/AVO/HUI/7/PLATA_13/8/THKNEE_11/9/CHEN/ALTAR 84/3/HUI/POC//BUB/RUFO/4/FNFOOT/10/SOMAT_4/INTER_8	CDSS05B00270S-7Y-0M-3Y-3M-0Y
30	44IDYN-749	DWK101	NASSIRA/10/TARRO_1/2*YUAN_1//AJAIA_13/YAZI/9/USDA595/3/D67.3/RABI//CRA/4/ALO/5/HUI/YAV_1/6/ARDENTE/7/HUI/YAV79/8/POD_9	CDSS06Y00303S-16Y-0M-2Y-1M-0Y
4th Durum Wheat Advanced Varietal Trial-2014/15
Location: Regional Agriculture Research Station, NARC, Khajura, Banke, Nepal
	Source		Cross, Pedigree
EN	2013/14	Genotypes		Sel History
1	3DWAVT-1	MEXICALI C75		CM470-1M-3Y-0M
2	3DWAVT-2	YAVAROS 79		CM9799-126M-1M-5Y-0M
3	3DWAVT-3	ALTAR 84		CD22344-A-8M-1Y-1M-1Y-2Y-1M-0Y
4	3DWAVT-4	JUPARE C 2001		CD91Y636-1Y-040M-030Y-1M-0Y-0B-1Y-0B-0MEX
5	3DWAVT-5	DWK26	WDRAIL_1/TOSKA_26//PLATA_6/GREEN_17/3/SORA/2*PLATA_12//SOMAT_3/4/SORA/2*PLATA_12//RASCON_37	CDSS02B01194T-0TOPB-0Y-0M-1Y-1M-04Y-0B
6	3DWAVT-7	DWK30	SOOTY_9/RASCON_37//GUAYACAN INIA	CGSS02Y00011S-2F1-5Y-0B-7Y-0B-2Y-0B
7	3DWAVT-8	DWK38	MINIMUS_6/PLATA_16//IMMER/3/SOOTY_9/RASCON_37/9/USDA595/3/D67.3/RABI//CRA/4/ALO/5/HUI/YAV_1/6/ARDENTE/7/HUI/YAV79/8/POD_9	CDSS02B00396S-0M-4Y-06Y-4M-1Y-0B
8	3DWAVT-9	DWK46	SORA/2*PLATA_12/3/SORA/2*PLATA_12//SOMAT_3/4/AJAIA_13/YAZI//DIPPER_2/BUSHEN_3	CDSS02B00849T-0TOPB-0Y-0M-7Y-2M-04Y-0B
9	3DWAVT-10	DWK72	ALTAR 84/BINTEPE 85/3/STOT//ALTAR 84/ALD/4/POD_11/YAZI_1/5/VANRRIKSE_12/SNITAN/6/SOOTY_9/RASCON_37//WODUCK/CHAM_3	CDSS04Y01051T-0TOPB-21Y-0M-06Y-2M-1Y-0B
10	3DWAVT-11	DWK82	PORRON_1/MRB589_5//PORRON_1/3/SORA/2*PLATA_12//SOMAT_3/4/RASCON_37/2*TARRO_2	CDSS02Y01037T-0TOPB-0Y-0M-3Y-0Y
11	3DWAVT-15	DWK86	LD357E/2*TC60//JO69/3/FGO/4/GTA/5/SRN_1/6/TOTUS/7/ENTE/MEXI_2//HUI/4/YAV_1/3/LD357E/2*TC60//JO69/8/SOMBRA_20/9/JUPARE C 2001/10/SOMAT_3/PHAX_1//TILO_1/LOTUS_4/11/SOOTY_9/RASCON_37//WODUCK/CHAM_3	CDSS04Y00755T-0TOPB-12Y-0M-06Y-1M-1Y-0B
12	3DWAVT-18	DWK89	SWAHEN_2/KIRKI_8//PROZANA_1/4/ADAMAR_15//ALBIA_1/ALTAR 84/3/SNITAN/10/USDA595/3/D67.3/RABI//CRA/4/ALO/5/HUI/YAV_1/6/ARDENTE/7/HUI/YAV79/8/POD_9/9/ADAMAR_15//ALBIA_1/ALTAR 84/3/SNITAN	CDSS04B00773D-17Y-0M-5Y-3Y-0B
13	3DWAVT-19	DWK90	GUANAY//TILO_1/LOTUS_4/3/SOMAT_3/PHAX_1//TILO_1/LOTUS_4/4/SWAHEN_2/KIRKI_8//PROZANA_1/3/AVILLO_1/SNITAN	CDSS04B00794D-11Y-0M-2Y-0M-1Y-0B
14	3DWAVT-20	DWK91	1A.1D 5+1-06/3*WB881/6/CHEN_1/TEZ/3/GUIL//CIT71/CII/4/SORA/PLATA_12/5/STOT//ALTAR 84/ALD/7/DUKEM_1//PATKA_7/YAZI_1/3/PATKA_7/YAZI_1	CDSS05B00694T-0TOPY-1Y-0M-1Y-1M-0Y
15	3DWAVT-23	DWK94	1A.1D 5+1-06/3*MOJO//RCOL/3/SNITAN/SOMAT_3//FULVOUS_1/MFOWL_13/10/AVILLO_1/3/CANELO_8//SORA/2*PLATA_12/9/USDA595/3/D67.3/RABI//CRA/4/ALO/5/HUI/YAV_1/6/ARDENTE/7/HUI/YAV79/8/POD_9	CDSS06Y00568S-13Y-0M-1Y-2M-0Y
16	3DWAVT-27	DWK98	SILVER_14/MOEWE//BISU_1/PATKA_3/3/PORRON_4/YUAN_1/9/USDA595/3/D67.3/RABI//CRA/4/ALO/5/HUI/YAV_1/6/ARDENTE/7/HUI/YAV79/8/POD_9/10/TARRO_1/2*YUAN_1//AJAIA_13/YAZI/4/ARMENT//SRN_3/NIGRIS_4/3/CANELO_9.1	CDSS06Y00780T-0TOPB-10Y-0M-3Y-3M-0Y
17	3DWAVT-28	DWK99	SOOTY_9/RASCON_37/3/SOOTY_9/TARRO_1//AJAIA_2/10/PLATA_10/6/MQUE/4/USDA573//QFN/AA_7/3/ALBA-D/5/AVO/HUI/7/PLATA_13/8/THKNEE_11/9/CHEN/ALTAR 84/3/HUI/POC//BUB/RUFO/4/FNFOOT/11/RISSA/GAN//POHO_1/3/PLATA_3//CREX/ALLA/4/JUPARE C 2001/5/ARMENT//SRN_3/NIGRI	CDSS06Y00773T-0TOPB-38Y-0M-7Y-1M-0Y
18	3DWAVT-30	DWK101	NASSIRA/10/TARRO_1/2*YUAN_1//AJAIA_13/YAZI/9/USDA595/3/D67.3/RABI//CRA/4/ALO/5/HUI/YAV_1/6/ARDENTE/7/HUI/YAV79/8/POD_9	CDSS06Y00303S-16Y-0M-2Y-1M-0Y
19	45IDYN-708	DWK102	PH896-21/5/BRAK_2/AJAIA_2//SOLGA_8/3/CANELO_8//SORA/2*PLATA_12/4/YAZI_1/AKAKI_4//SOMAT_3/3/AUK/GUIL//GREEN/6/HUBEI//SOOTY_9/RASCON_37/3/2*SOOTY_9/RASCON_37/4/SOOTY_9/RASCON_37	CDSS07Y00461T-099Y-099M-1Y-3M-04Y-0B
20	45IDYN-711	DWK103	BELLAROI/5/1A.1D 5+1-06/3*MOJO//RCOL/4/ARMENT//SRN_3/NIGRIS_4/3/CANELO_9.1	CDSS07Y00444S-099Y-099M-8Y-2M-04Y-0B
21	45IDYN-716	DWK104	SIMETO/3/SORA/2*PLATA_12//SRN_3/NIGRIS_4/5/TOSKA_26/RASCON_37//SNITAN/4/ARMENT//SRN_3/NIGRIS_4/3/CANELO_9.1	CDSS06B00488T-099Y-099M-11Y-0M-04Y-0B
22	45IDYN-717	DWK105	SARAGOYA/10/RCOL/THKNEE_2/9/USDA595/3/D67.3/RABI//CRA/4/ALO/5/HUI/YAV_1/6/ARDENTE/7/HUI/YAV79/8/POD_9/11/PLATA_6/GREEN_17//RCOL/3/RYPS27_3/SKARV_3	CDSS07Y00521T-099Y-099M-8Y-2M-04Y-0B
23	45IDYN-735	DWK106	SORA/2*PLATA_12//SOMAT_3/6/CHEN_1/TEZ/3/GUIL//CIT71/CII/4/SORA/PLATA_12/5/STOT//ALTAR 84/ALD/7/TECA96/TILO_1/8/GUAYACAN INIA//YUAN_1/GREEN_18/3/SOOTY_9/RASCON_37/5/DUKEM_15/3/BISU_1/PLATA_16//RISSA/4/SOOTY_9/RASCON_37	CDSS06B00304S-099Y-099M-16Y-2M-04Y-0B
24	45IDYN-736	DWK107	PLATA_7/ILBOR_1//SOMAT_3/3/SORA/2*PLATA_12//SRN_3/NIGRIS_4/4/BCRIS/BICUM//LLARETA INIA/3/DUKEM_12/2*RASCON_21	CDSS07Y00032S-099Y-099M-16Y-2M-04Y-0B
25	45IDYN-737	DWK108	SILK_3/DIPPER_6/3/ACO89/DUKEM_4//5*ACO89/4/PLATA_7/ILBOR_1//SOMAT_3/5/LLARETA INIA/YEBAS_8/3/MINIMUS_6/PLATA_16//IMMER/4/D86135/ACO89//PORRON_4/3/SNITAN	CDSS07Y00046S-099Y-099M-18Y-2M-04Y-0B
26	45IDYN-748	DWK109	MÂALI/10/ALTAR 84/CMH82A.1062//ALTAR 84/3/YAZI_10/4/SNITAN/9/USDA595/3/D67.3/RABI//CRA/4/ALO/5/HUI/YAV_1/6/ARDENTE/7/HUI/YAV79/8/POD_9	CDSS06B00053S-099Y-099M-8Y-3B-04Y-0B
27	45IDSN-7011	DWK110	BELLAROI/5/1A.1D 5+1-06/3*MOJO//RCOL/4/ARMENT//SRN_3/NIGRIS_4/3/CANELO_9.1	CDSS07Y00444S-099Y-099M-8Y-2M-04Y-0B
28	45IDSN-7035	DWK111	SORA/2*PLATA_12//SOMAT_3/6/CHEN_1/TEZ/3/GUIL//CIT71/CII/4/SORA/PLATA_12/5/STOT//ALTAR 84/ALD/7/TECA96/TILO_1/8/GUAYACAN INIA//YUAN_1/GREEN_18/3/SOOTY_9/RASCON_37/5/DUKEM_15/3/BISU_1/PLATA_16//RISSA/4/SOOTY_9/RASCON_37	CDSS06B00304S-099Y-099M-16Y-2M-04Y-0B
29	45IDSN-7039	DWK112	BCRIS/BICUM//LLARETA INIA/3/DUKEM_12/2*RASCON_21/5/SILK_3/DIPPER_6/3/ACO89/DUKEM_4//5*ACO89/4/PLATA_7/ILBOR_1//SOMAT_3	CDSS07Y00078S-099Y-099M-1Y-1M-04Y-0B
30	45IDSN-7092	DWK113	P91.272.3.1/3*MEXI75//2*JUPARE C 2001/4/BCRIS/BICUM//LLARETA INIA/3/DUKEM_12/2*RASCON_21/5/1A.1D 5+1-06/3*MOJO//RCOL/4/ARMENT//SRN_3/NIGRIS_4/3/CANELO_9.1	CDSS07Y00545T-099Y-099M-7Y-3M-04Y-0B
5th Durum Wheat Advanced Varietal Trial-2015/16
Location: Regional Agriculture Research Station, NARC, Khajura, Banke, Nepal
E.N.	Source 2014/15	Entry	Cross	Selection History
1	4th DWAVT-5	DWK26	WDRAIL_1/TOSKA_26//PLATA_6/GREEN_17/3/SORA/2*PLATA_12//SOMAT_3/4/SORA/2*PLATA_12//RASCON_37	CDSS02B01194T-0TOPB-0Y-0M-1Y-1M-04Y-0B
2	4th DWAVT-7	DWK38	MINIMUS_6/PLATA_16//IMMER/3/SOOTY_9/RASCON_37/9/USDA595/3/D67.3/RABI//CRA/4/ALO/5/HUI/YAV_1/6/ARDENTE/7/HUI/YAV79/8/POD_9	CDSS02B00396S-0M-4Y-06Y-4M-1Y-0B
3	4th DWAVT-8	DWK46	SORA/2*PLATA_12/3/SORA/2*PLATA_12//SOMAT_3/4/AJAIA_13/YAZI//DIPPER_2/BUSHEN_3	CDSS02B00849T-0TOPB-0Y-0M-7Y-2M-04Y-0B
4	4th DWAVT-9	DWK72	ALTAR 84/BINTEPE 85/3/STOT//ALTAR 84/ALD/4/POD_11/YAZI_1/5/VANRRIKSE_12/SNITAN/6/SOOTY_9/RASCON_37//WODUCK/CHAM_3	CDSS04Y01051T-0TOPB-21Y-0M-06Y-2M-1Y-0B
5	4th DWAVT-10	DWK82	PORRON_1/MRB589_5//PORRON_1/3/SORA/2*PLATA_12//SOMAT_3/4/RASCON_37/2*TARRO_2	CDSS02Y01037T-0TOPB-0Y-0M-3Y-0Y
6	4th DWAVT-15	DWK94	1A.1D 5+1-06/3*MOJO//RCOL/3/SNITAN/SOMAT_3//FULVOUS_1/MFOWL_13/10/AVILLO_1/3/CANELO_8//SORA/2*PLATA_12/9/USDA595/3/D67.3/RABI//CRA/4/ALO/5/HUI/YAV_1/6/ARDENTE/7/HUI/YAV79/8/POD_9	CDSS06Y00568S-13Y-0M-1Y-2M-0Y
7	4th DWAVT-18	DWK101	NASSIRA/10/TARRO_1/2*YUAN_1//AJAIA_13/YAZI/9/USDA595/3/D67.3/RABI//CRA/4/ALO/5/HUI/YAV_1/6/ARDENTE/7/HUI/YAV79/8/POD_9	CDSS06Y00303S-16Y-0M-2Y-1M-0Y
8	4th DWAVT-19	DWK102	PH896-21/5/BRAK_2/AJAIA_2//SOLGA_8/3/CANELO_8//SORA/2*PLATA_12/4/YAZI_1/AKAKI_4//SOMAT_3/3/AUK/GUIL//GREEN/6/HUBEI//SOOTY_9/RASCON_37/3/2*SOOTY_9/RASCON_37/4/SOOTY_9/RASCON_37	CDSS07Y00461T-099Y-099M-1Y-3M-04Y-0B
9	4th DWAVT-20	DWK103	BELLAROI/5/1A.1D 5+1-06/3*MOJO//RCOL/4/ARMENT//SRN_3/NIGRIS_4/3/CANELO_9.1	CDSS07Y00444S-099Y-099M-8Y-2M-04Y-0B
10	4th DWAVT-21	DWK104	SIMETO/3/SORA/2*PLATA_12//SRN_3/NIGRIS_4/5/TOSKA_26/RASCON_37//SNITAN/4/ARMENT//SRN_3/NIGRIS_4/3/CANELO_9.1	CDSS06B00488T-099Y-099M-11Y-0M-04Y-0B
11	4th DWAVT-22	DWK105	SARAGOYA/10/RCOL/THKNEE_2/9/USDA595/3/D67.3/RABI//CRA/4/ALO/5/HUI/YAV_1/6/ARDENTE/7/HUI/YAV79/8/POD_9/11/PLATA_6/GREEN_17//RCOL/3/RYPS27_3/SKARV_3	CDSS07Y00521T-099Y-099M-8Y-2M-04Y-0B
12	4th DWAVT-23	DWK106	SORA/2*PLATA_12//SOMAT_3/6/CHEN_1/TEZ/3/GUIL//CIT71/CII/4/SORA/PLATA_12/5/STOT//ALTAR 84/ALD/7/TECA96/TILO_1/8/GUAYACAN INIA//YUAN_1/GREEN_18/3/SOOTY_9/RASCON_37/5/DUKEM_15/3/BISU_1/PLATA_16//RISSA/4/SOOTY_9/RASCON_37	CDSS06B00304S-099Y-099M-16Y-2M-04Y-0B
13	4th DWAVT-26	DWK109	MÂALI/10/ALTAR 84/CMH82A.1062//ALTAR 84/3/YAZI_10/4/SNITAN/9/USDA595/3/D67.3/RABI//CRA/4/ALO/5/HUI/YAV_1/6/ARDENTE/7/HUI/YAV79/8/POD_9	CDSS06B00053S-099Y-099M-8Y-3B-04Y-0B
14	4th DWAVT-27	DWK110	BELLAROI/5/1A.1D 5+1-06/3*MOJO//RCOL/4/ARMENT//SRN_3/NIGRIS_4/3/CANELO_9.1	CDSS07Y00444S-099Y-099M-8Y-2M-04Y-0B
15	46IDYN-706	DWK114	PH896-21/5/BRAK_2/AJAIA_2//SOLGA_8/3/CANELO_8//SORA/2*PLATA_12/4/YAZI_1/AKAKI_4//SOMAT_3/3/AUK/GUIL//GREEN/6/HUBEI//SOOTY_9/RASCON_37/3/2*SOOTY_9/RASCON_37/4/SOOTY_9/RASCON_37	CDSS07Y00461T-099Y-099M-1Y-3M-04Y-0B
16	46IDYN-710	DWK115	OROBEL//BUSHEN_4/2*GREEN_18/8/GEDIZ/FGO//GTA/3/SRN_1/4/TOTUS/5/ENTE/MEXI_2//HUI/4/YAV_1/3/LD357E/2*TC60//JO69/6/SOMBRA_20/7/JUPARE C 2001	CDSS07Y00746T-099Y-099M-5Y-3M-04Y-0B
17	46IDYN-713	DWK116	JUPARE C 2001*2/IM/6/ADAMAR_15//ALBIA_1/ALTAR 84/3/SNITAN/4/SOMAT_4/INTER_8/5/SOOTY_9/RASCON_37/7/GUAYACAN INIA/KUCUK/4/ARMENT//SRN_3/NIGRIS_4/3/CANELO_9.1	CDSS07Y00533T-099Y-099M-2Y-2M-04Y-0B
18	46IDYN-717	DWK117	SOOTY_9/RASCON_37//JUPARE C 2001/3/SOOTY_9/RASCON_37//LLARETA INIA/4/SOOTY_9/RASCON_37//CAMAYO/3/SOOTY_9/RASCON_37//SOMAT_3.1	CDSS07Y00801D-099Y-099M-1Y-4M-04Y-0B
19	46IDYN-721	DWK118	LABUD/NIGRIS_3//GAN/3/AJAIA_13/YAZI/10/PLATA_10/6/MQUE/4/USDA573//QFN/AA_7/3/ALBA-D/5/AVO/HUI/7/PLATA_13/8/THKNEE_11/9/CHEN/ALTAR 84/3/HUI/POC//BUB/RUFO/4/FNFOOT/11/SORA/2*PLATA_12//SOMAT_3/4/STORLOM/3/RASCON_37/TARRO_2//RASCON_37/5/CADO/BOOMER_33	CDSS07Y00042S-099Y-099M-15Y-1M-04Y-0B
20	46IDYN-722	DWK119	BCRIS/BICUM//LLARETA INIA/3/DUKEM_12/2*RASCON_21/5/1A.1D 5+1-06/3*MOJO//RCOL/4/ARMENT//SRN_3/NIGRIS_4/3/CANELO_9.1	CDSS07Y00068S-099Y-099M-4Y-3M-04Y-0B
21	46IDYN-728	DWK120	WID22202/4/SORA/2*PLATA_12//SOMAT_3/3/AJAIA_12/F3LOCAL(SEL.ETHIO.135.85)//PLATA_13/5/CF4-JS 21//TECA96/TILO_1	CDSS07B00683T-0TOPY-099Y-014M-20Y-1M-0Y
22	46IDYN-729	DWK121	EXELDUR/8/GEDIZ/FGO//GTA/3/SRN_1/4/TOTUS/5/ENTE/MEXI_2//HUI/4/YAV_1/3/LD357E/2*TC60//JO69/6/SOMBRA_20/7/JUPARE C 2001/9/SOMAT_3/PHAX_1//TILO_1/LOTUS_4/3/RASCON_22/RASCON_21//MOJO_2	CDSS08Y00900T-0TOPB-099Y-07M-13Y-3M-0Y
23	46IDYN-735	DWK122	DUKEM_1//SORA/2*PLATA_12/3/SOMAT_4/INTER_8	CDSS04Y00520S-18Y-0M-06Y-4M-1Y-0B
24	46IDYN-737	DWK123	SOMAT_3/GREEN_22/4/GODRIN/GUTROS//DUKEM/3/THKNEE_11/6/YAV79/4/ARMENT//SRN_3/NIGRIS_4/3/CANELO_9.1/5/MINIMUS/COMB DUCK_2//CHAM_3/3/GREEN_19	CDSS08Y00395S-099Y-020M-8Y-1M-0Y
25	46IDYN-739	DWK124	TARRO_1/2*YUAN_1//AJAIA_13/YAZI/3/SOMAT_3/PHAX_1//TILO_1/LOTUS_4/4/CANELO_8//SORA/2*PLATA_12/7/CMH83.2578/4/D88059//WARD/YAV79/3/ACO89/5/2*SOOTY_9/RASCON_37/6/1A.1D 5+1-06/3*MOJO/3/AJAIA_12/F3LOCAL(SEL.ETHIO.135.85)//PLATA_13	CDSS08Y00441S-099Y-024M-20Y-2M-0Y
26	46IDYN-742	DWK125	MOHAWK/9/USDA595/3/D67.3/RABI//CRA/4/ALO/5/HUI/YAV_1/6/ARDENTE/7/HUI/YAV79/8/POD_9/10/SOMAT_3.1//WODUCK/CHAM_3/5/AJAIA_16//HORA/JRO/3/GAN/4/ZAR/7/CHEN_11/POC//TANTLO/5/ENTE/MEXI_2//HUI/4/YAV_1/3/LD357E/2*TC60//JO69/6/FULVOUS_1/MFOWL_13	CDSS08Y00652S-099Y-010M-6Y-4M-0Y
27	46IDYN-743	DWK126	STORLOM/3/RASCON_37/TARRO_2//RASCON_37/4/KIRKI_1/HIMAN_9/5/GLAS_5/LOTUS_4//SOMBRA_20/12/D86135/ACO89//PORRON_4/3/SNITAN/10/PLATA_10/6/MQUE/4/USDA573//QFN/AA_7/3/ALBA-D/5/AVO/HUI/7/PLATA_13/8/THKNEE_11/9/CHEN/ALTAR 84/3/HUI/POC//BUB/RUFO/4/FNFOOT/11/C	CDSS08Y00708T-0TOPB-099Y-025M-12Y-4M-0Y
28	46IDYN-749	DWK127	SOMAT_4/INTER_8/6/CHEN_1/TEZ/3/GUIL//CIT71/CII/4/SORA/PLATA_12/5/STOT//ALTAR 84/ALD/7/DON87/TARRO_1/8/RASCON_22/RASCON_21//MOJO_2/3/GUANAY/4/RCOL/5/SORA/2*PLATA_12//SOMAT_3/9/SORA/2*PLATA_12//SOMAT_3/3/STORLOM/4/BICHENA/AKAKI_7	CDSS08Y00816T-0TOPB-099Y-029M-5Y-3M-0Y
29	4thDWAVT-2	YAVAROS 79		CM9799-126M-1M-5Y-0M
30	4thDWAVT-3	ALTAR 84		CD22344-A-8M-1Y-1M-1Y-2Y-1M-0Y
6th Durum Wheat Advanced Varietal Trial-2016/17
Location: Regional Agriculture Research Station, NARC, Khajura, Banke, Nepal
E.N.	Source	Entry	Cross	Sel history
1	5DWAVT-30	ALTAR 84		CD22344-A-8M-1Y-1M-1Y-2Y-1M-0Y
2	5DWAVT-29	YAVAROS 79		CM9799-126M-1M-5Y-0M
3	5DWAVT-1	DWK26	WDRAIL_1/TOSKA_26//PLATA_6/GREEN_17/3/SORA/2*PLATA_12//SOMAT_3/4/SORA/2*PLATA_12//RASCON_37	CDSS02B01194T-0TOPB-0Y-0M-1Y-1M-04Y-0B
4	5DWAVT-2	DWK38	MINIMUS_6/PLATA_16//IMMER/3/SOOTY_9/RASCON_37/9/USDA595/3/D67.3/RABI//CRA/4/ALO/5/HUI/YAV_1/6/ARDENTE/7/HUI/YAV79/8/POD_9	CDSS02B00396S-0M-4Y-06Y-4M-1Y-0B
5	5DWAVT-3	DWK46	SORA/2*PLATA_12/3/SORA/2*PLATA_12//SOMAT_3/4/AJAIA_13/YAZI//DIPPER_2/BUSHEN_3	CDSS02B00849T-0TOPB-0Y-0M-7Y-2M-04Y-0B
6	5DWAVT-4	DWK72	ALTAR 84/BINTEPE 85/3/STOT//ALTAR 84/ALD/4/POD_11/YAZI_1/5/VANRRIKSE_12/SNITAN/6/SOOTY_9/RASCON_37//WODUCK/CHAM_3	CDSS04Y01051T-0TOPB-21Y-0M-06Y-2M-1Y-0B
7	5DWAVT-5	DWK82	PORRON_1/MRB589_5//PORRON_1/3/SORA/2*PLATA_12//SOMAT_3/4/RASCON_37/2*TARRO_2	CDSS02Y01037T-0TOPB-0Y-0M-3Y-0Y
8	5DWAVT-6	DWK94	1A.1D 5+1-06/3*MOJO//RCOL/3/SNITAN/SOMAT_3//FULVOUS_1/MFOWL_13/10/AVILLO_1/3/CANELO_8//SORA/2*PLATA_12/9/USDA595/3/D67.3/RABI//CRA/4/ALO/5/HUI/YAV_1/6/ARDENTE/7/HUI/YAV79/8/POD_9	CDSS06Y00568S-13Y-0M-1Y-2M-0Y
9	5DWAVT-8	DWK102	PH896-21/5/BRAK_2/AJAIA_2//SOLGA_8/3/CANELO_8//SORA/2*PLATA_12/4/YAZI_1/AKAKI_4//SOMAT_3/3/AUK/GUIL//GREEN/6/HUBEI//SOOTY_9/RASCON_37/3/2*SOOTY_9/RASCON_37/4/SOOTY_9/RASCON_37	CDSS07Y00461T-099Y-099M-1Y-3M-04Y-0B
10	5DWAVT-13	DWK109	JUPARE C 2001*2/IM/6/ADAMAR_15//ALBIA_1/ALTAR 84/3/SNITAN/4/SOMAT_4/INTER_8/5/SOOTY_9/RASCON_37/7/GUAYACAN INIA/KUCUK/4/ARMENT//SRN_3/NIGRIS_4/3/CANELO_9.1	CDSS07Y00533T-099Y-099M-2Y-2M-04Y-0B
11	5DWAVT-7	DWK101	NASSIRA/10/TARRO_1/2*YUAN_1//AJAIA_13/YAZI/9/USDA595/3/D67.3/RABI//CRA/4/ALO/5/HUI/YAV_1/6/ARDENTE/7/HUI/YAV79/8/POD_9	CDSS06Y00303S-16Y-0M-2Y-1M-0Y
12	5DWAVT-12	DWK106	SORA/2*PLATA_12//SOMAT_3/6/CHEN_1/TEZ/3/GUIL//CIT71/CII/4/SORA/PLATA_12/5/STOT//ALTAR 84/ALD/7/TECA96/TILO_1/8/GUAYACAN INIA//YUAN_1/GREEN_18/3/SOOTY_9/RASCON_37/5/DUKEM_15/3/BISU_1/PLATA_16//RISSA/4/SOOTY_9/RASCON_37	CDSS06B00304S-099Y-099M-16Y-2M-04Y-0B
13	5DWAVT-14	DWK110	BELLAROI/5/1A.1D 5+1-06/3*MOJO//RCOL/4/ARMENT//SRN_3/NIGRIS_4/3/CANELO_9.1	CDSS07Y00444S-099Y-099M-8Y-2M-04Y-0B
14	5DWAVT-27	DWK126	STORLOM/3/RASCON_37/TARRO_2//RASCON_37/4/KIRKI_1/HIMAN_9/5/GLAS_5/LOTUS_4//SOMBRA_20/12/D86135/ACO89//PORRON_4/3/SNITAN/10/PLATA_10/6/MQUE/4/USDA573//QFN/AA_7/3/ALBA-D/5/AVO/HUI/7/PLATA_13/8/THKNEE_11/9/CHEN/ALTAR 84/3/HUI/POC//BUB/RUFO/4/FNFOOT/11/C	CDSS08Y00708T-0TOPB-099Y-025M-12Y-4M-0Y
15	5DWAVT-17	DWK116	JUPARE C 2001*2/IM/6/ADAMAR_15//ALBIA_1/ALTAR 84/3/SNITAN/4/SOMAT_4/INTER_8/5/SOOTY_9/RASCON_37/7/GUAYACAN INIA/KUCUK/4/ARMENT//SRN_3/NIGRIS_4/3/CANELO_9.1	CDSS07Y00533T-099Y-099M-2Y-2M-04Y-0B
16	5DWAVT-18	DWK117	SOOTY_9/RASCON_37//JUPARE C 2001/3/SOOTY_9/RASCON_37//LLARETA INIA/4/SOOTY_9/RASCON_37//CAMAYO/3/SOOTY_9/RASCON_37//SOMAT_3.1	CDSS07Y00801D-099Y-099M-1Y-4M-04Y-0B
17	5DWAVT-22	DWK121	WID22202/4/SORA/2*PLATA_12//SOMAT_3/3/AJAIA_12/F3LOCAL(SEL.ETHIO.135.85)//PLATA_13/5/CF4-JS 21//TECA96/TILO_1	CDSS07B00683T-0TOPY-099Y-014M-20Y-1M-0Y
18	5DWAVT-23	DWK122	DUKEM_1//SORA/2*PLATA_12/3/SOMAT_4/INTER_8	CDSS04Y00520S-18Y-0M-06Y-4M-1Y-0B
19	5DWAVT-26	DWK125	MOHAWK/9/USDA595/3/D67.3/RABI//CRA/4/ALO/5/HUI/YAV_1/6/ARDENTE/7/HUI/YAV79/8/POD_9/10/SOMAT_3.1//WODUCK/CHAM_3/5/AJAIA_16//HORA/JRO/3/GAN/4/ZAR/7/CHEN_11/POC//TANTLO/5/ENTE/MEXI_2//HUI/4/YAV_1/3/LD357E/2*TC60//JO69/6/FULVOUS_1/MFOWL_13	CDSS08Y00652S-099Y-010M-6Y-4M-0Y
20	5DWAVT-25	DWK124	TARRO_1/2*YUAN_1//AJAIA_13/YAZI/3/SOMAT_3/PHAX_1//TILO_1/LOTUS_4/4/CANELO_8//SORA/2*PLATA_12/7/CMH83.2578/4/D88059//WARD/YAV79/3/ACO89/5/2*SOOTY_9/RASCON_37/6/1A.1D 5+1-06/3*MOJO/3/AJAIA_12/F3LOCAL(SEL.ETHIO.135.85)//PLATA_13	CDSS08Y00441S-099Y-024M-20Y-2M-0Y
21	47IDYN-5	DWK128	TARRO_1/2*YUAN_1//AJAIA_13/YAZI/3/SOMAT_3/PHAX_1//TILO_1/LOTUS_4/4/CANELO_8//SORA/2*PLATA_12/5/CBC 501 CHILE/GUANAY/4/CNDO/PRIMADUR//HAI-OU_17/3/SNITAN/7/ALTAR 84/BINTEPE 85/3/STOT//ALTAR 84/ALD/4/POD_11/YAZI_1/5/VANRRIKSE_12/SNITAN/6/SOOTY_9/RASCON_	CDSS09Y00933T-099Y-023M-6Y-0M-04Y-0B
22	47IDYN-7	DWK129	CBC 509 CHILE/SOMAT_3.1/3/RASCON_37/TARRO_2//RASCON_37/5/KOFA/4/DUKEM_1//PATKA_7/YAZI_1/3/PATKA_7/YAZI_1	CDSS09Y00024S-099Y-020M-8Y-0M-04Y-0B
23	47IDYN-13	DWK130	ALTAR 84/STINT//SILVER_45/3/GUANAY/4/GREEN_14//YAV_10/AUK/5/SOMAT_4/INTER_8/6/SOMAT_3/GREEN_22//2*RASCON_37/2*TARRO_2	CDSS09Y00286S-099Y-026M-24Y-0M-04Y-0B
24	47IDYN-17	DWK131	MOHAWK/4/DUKEM_1//PATKA_7/YAZI_1/3/PATKA_7/YAZI_1/6/PLATA_6/GREEN_17/3/CHEN/AUK//BISU*2/5/PLATA_3//CREX/ALLA/3/SOMBRA_20/4/SILVER_14/MOEWE	CDSS09Y00029S-099Y-020M-16Y-0M-04Y-0B
25	5DWAVT-19	DWK118	LABUD/NIGRIS_3//GAN/3/AJAIA_13/YAZI/10/PLATA_10/6/MQUE/4/USDA573//QFN/AA_7/3/ALBA-D/5/AVO/HUI/7/PLATA_13/8/THKNEE_11/9/CHEN/ALTAR 84/3/HUI/POC//BUB/RUFO/4/FNFOOT/11/SORA/2*PLATA_12//SOMAT_3/4/STORLOM/3/RASCON_37/TARRO_2//RASCON_37/5/CADO/BOOMER_33	CDSS07Y00042S-099Y-099M-15Y-1M-04Y-0B
26	47IDYN-36	DWK132	BAIRDS/KNIPA	CDSS09Y00400S-099Y-030M-19Y-0M-04Y-0B
27	47IDYN-39	DWK133	ALTAR 84/STINT//SILVER_45/3/GUANAY/4/GREEN_14//YAV_10/AUK/5/SOMAT_4/INTER_8/6/SOMAT_3/GREEN_22//2*RASCON_37/2*TARRO_2	CDSS09Y00286S-099Y-026M-8Y-0M-04Y-0B
28	47IDYN-52	DWK134	GUAYACAN INIA/2*SNITAN/3/SOMAT_3/GREEN_22//2*RASCON_37/2*TARRO_2	CDSS09Y00241S-099Y-022M-10Y-0M-04Y-0B
29	47IDYN-53	DWK135	ATIL/HELLER #1	CMSS08B00996S-099B-099Y-23B-0Y
30	47IDYN-54	DWK136	ALTAR 84/BINTEPE 85/3/STOT//ALTAR 84/ALD/4/POD_11/YAZI_1/5/VANRRIKSE_12/SNITAN/6/SOOTY_9/RASCON_37//WODUCK/CHAM_3/7/YAV79/4/ARMENT//SRN_3/NIGRIS_4/3/CANELO_9.1/5/MINIMUS/COMB DUCK_2//CHAM_3/3/GREEN_19	CDSS09Y00386S-099Y-058M-30Y-0M-04Y-0B
30	49IDYN733	DWK148	ADAMAR_15//ALBIA_1/ALTAR 84/3/SNITAN/4/SOMAT_4/INTER_8/5/SOOTY_9/RASCON_37/6/BICHENA/AKAKI_7/4/LIS_8/FILLO_6/3/FUUT//HORA/JOR/5/YAZI_1/AKAKI_4//SOMAT_3/3/AUK/GUIL//GREEN/10/TADIZ/9/USDA595/3/D67.3/RABI//CRA/4/ALO/5/HUI/YAV_1/6/ARDENTE/7/HUI/YAV79/8/P	CDSS11Y00230S-099Y-040M-4Y-0M-06Y-0B
7th Durum Wheat Advanced Varietal Trial-2017/18
Location: Regional Agriculture Research Station, NARC, Khajura, Banke, Nepal
EN	Source	Genotype	Cross	Sel History
1	6thDWAVT-1	ALTAR 84		CD22344-A-8M-1Y-1M-1Y-2Y-1M-0Y
2	6thDWAVT-2	YAVAROS 79		CM9799-126M-1M-5Y-0M
3	6thDWAVT-3	Khajura Durum 1(=DWK26)	WDRAIL_1/TOSKA_26//PLATA_6/GREEN_17/3/SORA/2*PLATA_12//SOMAT_3/4/SORA/2*PLATA_12//RASCON_37	CDSS02B01194T-0TOPB-0Y-0M-1Y-1M-04Y-0B
4	6thDWAVT-4	Khajura Durum 2(=DWK38)	MINIMUS_6/PLATA_16//IMMER/3/SOOTY_9/RASCON_37/9/USDA595/3/D67.3/RABI//CRA/4/ALO/5/HUI/YAV_1/6/ARDENTE/7/HUI/YAV79/8/POD_9	CDSS02B00396S-0M-4Y-06Y-4M-1Y-0B
5	6thDWAVT-9	DWK102	PH896-21/5/BRAK_2/AJAIA_2//SOLGA_8/3/CANELO_8//SORA/2*PLATA_12/4/YAZI_1/AKAKI_4//SOMAT_3/3/AUK/GUIL//GREEN/6/HUBEI//SOOTY_9/RASCON_37/3/2*SOOTY_9/RASCON_37/4/SOOTY_9/RASCON_37	CDSS07Y00461T-099Y-099M-1Y-3M-04Y-0B
6	6thDWAVT-12	DWK106	SORA/2*PLATA_12//SOMAT_3/6/CHEN_1/TEZ/3/GUIL//CIT71/CII/4/SORA/PLATA_12/5/STOT//ALTAR 84/ALD/7/TECA96/TILO_1/8/GUAYACAN INIA//YUAN_1/GREEN_18/3/SOOTY_9/RASCON_37/5/DUKEM_15/3/BISU_1/PLATA_16//RISSA/4/SOOTY_9/RASCON_37	CDSS06B00304S-099Y-099M-16Y-2M-04Y-0B
7	6thDWAVT-10	DWK109	BELLAROI/5/1A.1D 5+1-06/3*MOJO//RCOL/4/ARMENT//SRN_3/NIGRIS_4/3/CANELO_9.1	CDSS07Y00444S-099Y-099M-8Y-2M-04Y-0B
8	6thDWAVT-13	DWK110	BELLAROI/5/1A.1D 5+1-06/3*MOJO//RCOL/4/ARMENT//SRN_3/NIGRIS_4/3/CANELO_9.1	CDSS07Y00444S-099Y-099M-8Y-2M-04Y-0B
9	6thDWAVT-15	DWK116	JUPARE C 2001*2/IM/6/ADAMAR_15//ALBIA_1/ALTAR 84/3/SNITAN/4/SOMAT_4/INTER_8/5/SOOTY_9/RASCON_37/7/GUAYACAN INIA/KUCUK/4/ARMENT//SRN_3/NIGRIS_4/3/CANELO_9.1	CDSS07Y00533T-099Y-099M-2Y-2M-04Y-0B
10	6thDWAVT-16	DWK117	SOOTY_9/RASCON_37//JUPARE C 2001/3/SOOTY_9/RASCON_37//LLARETA INIA/4/SOOTY_9/RASCON_37//CAMAYO/3/SOOTY_9/RASCON_37//SOMAT_3.1	CDSS07Y00801D-099Y-099M-1Y-4M-04Y-0B
11	6thDWAVT-25	DWK118	LABUD/NIGRIS_3//GAN/3/AJAIA_13/YAZI/10/PLATA_10/6/MQUE/4/USDA573//QFN/AA_7/3/ALBA-D/5/AVO/HUI/7/PLATA_13/8/THKNEE_11/9/CHEN/ALTAR 84/3/HUI/POC//BUB/RUFO/4/FNFOOT/11/SORA/2*PLATA_12//SOMAT_3/4/STORLOM/3/RASCON_37/TARRO_2//RASCON_37/5/CADO/BOOMER_33	CDSS07Y00042S-099Y-099M-15Y-1M-04Y-0B
12	47th IDYN-713	DWK120	WID22202/4/SORA/2*PLATA_12//SOMAT_3/3/AJAIA_12/F3LOCAL(SEL.ETHIO.135.85)//PLATA_13/5/CF4-JS 21//TECA96/TILO_1	CDSS07B00683T-0TOPY-099Y-014M-20Y-1M-0Y
13	6thDWAVT-17	DWK121	WID22202/4/SORA/2*PLATA_12//SOMAT_3/3/AJAIA_12/F3LOCAL(SEL.ETHIO.135.85)//PLATA_13/5/CF4-JS 21//TECA96/TILO_1	CDSS07B00683T-0TOPY-099Y-014M-20Y-1M-0Y
14	6thDWAVT-20	DWK124	TARRO_1/2*YUAN_1//AJAIA_13/YAZI/3/SOMAT_3/PHAX_1//TILO_1/LOTUS_4/4/CANELO_8//SORA/2*PLATA_12/7/CMH83.2578/4/D88059//WARD/YAV79/3/ACO89/5/2*SOOTY_9/RASCON_37/6/1A.1D 5+1-06/3*MOJO/3/AJAIA_12/F3LOCAL(SEL.ETHIO.135.85)//PLATA_13	CDSS08Y00441S-099Y-024M-20Y-2M-0Y
15	6thDWAVT-19	DWK125	MOHAWK/9/USDA595/3/D67.3/RABI//CRA/4/ALO/5/HUI/YAV_1/6/ARDENTE/7/HUI/YAV79/8/POD_9/10/SOMAT_3.1//WODUCK/CHAM_3/5/AJAIA_16//HORA/JRO/3/GAN/4/ZAR/7/CHEN_11/POC//TANTLO/5/ENTE/MEXI_2//HUI/4/YAV_1/3/LD357E/2*TC60//JO69/6/FULVOUS_1/MFOWL_13	CDSS08Y00652S-099Y-010M-6Y-4M-0Y
16	6thDWAVT-14	DWK126	PH896-21/5/BRAK_2/AJAIA_2//SOLGA_8/3/CANELO_8//SORA/2*PLATA_12/4/YAZI_1/AKAKI_4//SOMAT_3/3/AUK/GUIL//GREEN/6/HUBEI//SOOTY_9/RASCON_37/3/2*SOOTY_9/RASCON_37/4/SOOTY_9/RASCON_37	CDSS07Y00461T-099Y-099M-1Y-3M-04Y-0B
17	6thDWAVT-21	DWK128	TARRO_1/2*YUAN_1//AJAIA_13/YAZI/3/SOMAT_3/PHAX_1//TILO_1/LOTUS_4/4/CANELO_8//SORA/2*PLATA_12/5/CBC 501 CHILE/GUANAY/4/CNDO/PRIMADUR//HAI-OU_17/3/SNITAN/7/ALTAR 84/BINTEPE 85/3/STOT//ALTAR 84/ALD/4/POD_11/YAZI_1/5/VANRRIKSE_12/SNITAN/6/SOOTY_9/RASCON_	CDSS09Y00933T-099Y-023M-6Y-0M-04Y-0B
18	6thDWAVT-23	DWK130	ALTAR 84/STINT//SILVER_45/3/GUANAY/4/GREEN_14//YAV_10/AUK/5/SOMAT_4/INTER_8/6/SOMAT_3/GREEN_22//2*RASCON_37/2*TARRO_2	CDSS09Y00286S-099Y-026M-24Y-0M-04Y-0B
19	6thDWAVT-24	DWK131	MOHAWK/4/DUKEM_1//PATKA_7/YAZI_1/3/PATKA_7/YAZI_1/6/PLATA_6/GREEN_17/3/CHEN/AUK//BISU*2/5/PLATA_3//CREX/ALLA/3/SOMBRA_20/4/SILVER_14/MOEWE	CDSS09Y00029S-099Y-020M-16Y-0M-04Y-0B
20	6thDWAVT-27	DWK133	ALTAR 84/STINT//SILVER_45/3/GUANAY/4/GREEN_14//YAV_10/AUK/5/SOMAT_4/INTER_8/6/SOMAT_3/GREEN_22//2*RASCON_37/2*TARRO_2	CDSS09Y00286S-099Y-026M-8Y-0M-04Y-0B
21	6thDWAVT-28	DWK134	GUAYACAN INIA/2*SNITAN/3/SOMAT_3/GREEN_22//2*RASCON_37/2*TARRO_2	CDSS09Y00241S-099Y-022M-10Y-0M-04Y-0B
22	6thDWAVT-29	DWK135	ATIL/HELLER #1	CMSS08B00996S-099B-099Y-23B-0Y
23	48thIDYN-724	DWK137	CBC 509 CHILE/5/2*AJAIA_16//HORA/JRO/3/GAN/4/ZAR/6/BCRIS/BICUM//LLARETA INIA/3/DUKEM_12/2*RASCON_21/9/GUAYACAN INIA/GUANAY/8/GEDIZ/FGO//GTA/3/SRN_1/4/TOTUS/5/ENTE/MEXI_2//HUI/4/YAV_1/3/LD357E/2*TC60//JO69/6/SOMBRA_20/7/JUPARE C 2001	CDSS10Y00491T-099Y-040M-7Y-1M-06Y-0B
24	48thIDYN-736	DWK138	ALTAR 84/STINT//SILVER_45/3/JUPARE C 2001/4/AJAIA_12/F3LOCAL(SEL.ETHIO.135.85)//PLATA_13/5/ALBIA_1/ALTAR 84//RCOL/3/PLATA_6/GREEN_17/9/CBC 509 CHILE/6/ECO/CMH76A.722//BIT/3/ALTAR 84/4/AJAIA_2/5/KJOVE_1/7/AJAIA_12/F3LOCAL(SEL.ETHIO.135.85)//PLATA_13/8	CDSS09B00268T-099Y-050M-3Y-4M-06Y-0B
25	48thIDYN-708	DWK139	GUAYACAN INIA/2*SNITAN/7/ALTAR 84/BINTEPE 85/3/STOT//ALTAR 84/ALD/4/POD_11/YAZI_1/5/VANRRIKSE_12/SNITAN/6/SOOTY_9/RASCON_37//WODUCK/CHAM_3	CDSS09Y00246S-099Y-038M-5Y-0M-04Y-0B
26	48thIDYN-742	DWK140	ALTAR 84/BINTEPE 85/3/STOT//ALTAR 84/ALD/4/POD_11/YAZI_1/5/VANRRIKSE_12/SNITAN/6/SOOTY_9/RASCON_37//WODUCK/CHAM_3/7/PLATA_6/GREEN_17/3/CHEN/AUK//BISU*2/5/PLATA_3//CREX/ALLA/3/SOMBRA_20/4/SILVER_14/MOEWE/8/AJAIA_3/SILVER_16//AJAIA_13/YAZI/4/ARMENT//SR	CDSS10Y00556T-099Y-031M-16Y-2M-06Y-0B
27	48thIDYN-735	DWK141	1A.1D 5+1-06/3*MOJO//RCOL/4/ARMENT//SRN_3/NIGRIS_4/3/CANELO_9.1/11/SOOTY_9/RASCON_37//WODUCK/CHAM_3/10/PLATA_10/6/MQUE/4/USDA573//QFN/AA_7/3/ALBA-D/5/AVO/HUI/7/PLATA_13/8/THKNEE_11/9/CHEN/ALTAR 84/3/HUI/POC//BUB/RUFO/4/FNFOOT/12/ALTAR 84/STINT//SILVE	CDSS09B00261T-099Y-046M-7Y-2M-06Y-0B
28	48thIDYN-740	DWK142	CANELO_8//SORA/2*PLATA_12/4/STORLOM/3/RASCON_37/TARRO_2//RASCON_37/5/TECA96/TILO_1/6/SORA/2*PLATA_12/3/SORA/2*PLATA_12//SOMAT_3/4/AJAIA_13/YAZI//DIPPER_2/BUSHEN_3/7/ALTAR 84/BINTEPE 85/3/STOT//ALTAR 84/ALD/4/POD_11/YAZI_1/5/VANRRIKSE_12/SNITAN/6/SOOT	CDSS10Y00550T-099Y-014M-8Y-3M-06Y-0B
29	48thIDYN-739	DWK143	CANELO_8//SORA/2*PLATA_12/4/STORLOM/3/RASCON_37/TARRO_2//RASCON_37/5/TECA96/TILO_1/6/SORA/2*PLATA_12/3/SORA/2*PLATA_12//SOMAT_3/4/AJAIA_13/YAZI//DIPPER_2/BUSHEN_3/7/ALTAR 84/BINTEPE 85/3/STOT//ALTAR 84/ALD/4/POD_11/YAZI_1/5/VANRRIKSE_12/SNITAN/6/SOOT	CDSS10Y00550T-099Y-014M-7Y-3M-06Y-0B
30	48thIDYN-750	DWK144	ATIL/3/KNIPA/TAGUA//PLANETA/TRILE	CMSS08B01003S-099B-099Y-22B-0Y
8th Durum Wheat Advanced Varietal Trial-2018/19
Location: Regional Agriculture Research Station, NARC, Khajura, Banke, Nepal
EN	Source	Genotype	Cross	Sel History
1	7thDWAVT-1	ALTAR 84
2	7thDWAVT-2	YAVAROS 79
3	7thDWAVT-3	Khajura Durum 1(=DWK26)	WDRAIL_1/TOSKA_26//PLATA_6/GREEN_17/3/SORA/2*PLATA_12//SOMAT_3/4/SORA/2*PLATA_12//RASCON_37	CDSS02B01194T-0TOPB-0Y-0M-1Y-1M-04Y-0B
4	7thDWAVT-4	Khajura Durum 2(=DWK38)	MINIMUS_6/PLATA_16//IMMER/3/SOOTY_9/RASCON_37/9/USDA595/3/D67.3/RABI//CRA/4/ALO/5/HUI/YAV_1/6/ARDENTE/7/HUI/YAV79/8/POD_9	CDSS02B00396S-0M-4Y-06Y-4M-1Y-0B
5	PVS2017	DWK72	ALTAR 84/BINTEPE 85/3/STOT//ALTAR 84/ALD/4/POD_11/YAZI_1/5/VANRRIKSE_12/SNITAN/6/SOOTY_9/RASCON_37//WODUCK/CHAM_3	CDSS04Y01051T-0TOPB-21Y-0M-06Y-2M-1Y-0B
6	PVS2017	DWK82	PORRON_1/MRB589_5//PORRON_1/3/SORA/2*PLATA_12//SOMAT_3/4/RASCON_37/2*TARRO_2	CDSS02Y01037T-0TOPB-0Y-0M-3Y-0Y
7	PVS2017	DWK92	CLAUDIO/7/ECO/CMH76A.722//BIT/3/ALTAR 84/4/AJAIA_2/5/KJOVE_1/6/MALMUK_1/SERRATOR_1/8/HUBEI//3*SOOTY_9/RASCON_37/3/CRAKE_10/RISSA	CDSS06Y00703T-0TOPB-18Y-0M-3Y-1M-0Y
8	7thDWAVT-5	DWK102	PH896-21/5/BRAK_2/AJAIA_2//SOLGA_8/3/CANELO_8//SORA/2*PLATA_12/4/YAZI_1/AKAKI_4//SOMAT_3/3/AUK/GUIL//GREEN/6/HUBEI//SOOTY_9/RASCON_37/3/2*SOOTY_9/RASCON_37/4/SOOTY_9/RASCON_37	CDSS07Y00461T-099Y-099M-1Y-3M-04Y-0B
9	5thDWAVT-9	DWK103	BELLAROI/5/1A.1D 5+1-06/3*MOJO//RCOL/4/ARMENT//SRN_3/NIGRIS_4/3/CANELO_9.1	CDSS07Y00444S-099Y-099M-8Y-2M-04Y-0B
10	7thDWAVT-7	DWK109	MÂALI/10/ALTAR 84/CMH82A.1062//ALTAR 84/3/YAZI_10/4/SNITAN/9/USDA595/3/D67.3/RABI//CRA/4/ALO/5/HUI/YAV_1/6/ARDENTE/7/HUI/YAV79/8/POD_9	CDSS06B00053S-099Y-099M-8Y-3B-04Y-0B
11	7thDWAVT-8	DWK110	BELLAROI/5/1A.1D 5+1-06/3*MOJO//RCOL/4/ARMENT//SRN_3/NIGRIS_4/3/CANELO_9.1	CDSS07Y00444S-099Y-099M-8Y-2M-04Y-0B
12	7thDWAVT-9	DWK116	JUPARE C 2001*2/IM/6/ADAMAR_15//ALBIA_1/ALTAR 84/3/SNITAN/4/SOMAT_4/INTER_8/5/SOOTY_9/RASCON_37/7/GUAYACAN INIA/KUCUK/4/ARMENT//SRN_3/NIGRIS_4/3/CANELO_9.1	CDSS07Y00533T-099Y-099M-2Y-2M-04Y-0B
13	7thDWAVT-11	DWK118	LABUD/NIGRIS_3//GAN/3/AJAIA_13/YAZI/10/PLATA_10/6/MQUE/4/USDA573//QFN/AA_7/3/ALBA-D/5/AVO/HUI/7/PLATA_13/8/THKNEE_11/9/CHEN/ALTAR 84/3/HUI/POC//BUB/RUFO/4/FNFOOT/11/SORA/2*PLATA_12//SOMAT_3/4/STORLOM/3/RASCON_37/TARRO_2//RASCON_37/5/CADO/BOOMER_33	CDSS07Y00042S-099Y-099M-15Y-1M-04Y-0B
14	7thDWAVT-12	DWK120	WID22202/4/SORA/2*PLATA_12//SOMAT_3/3/AJAIA_12/F3LOCAL(SEL.ETHIO.135.85)//PLATA_13/5/CF4-JS 21//TECA96/TILO_1	CDSS07B00683T-0TOPY-099Y-014M-20Y-1M-0Y
15	7thDWAVT-13	DWK121	WID22202/4/SORA/2*PLATA_12//SOMAT_3/3/AJAIA_12/F3LOCAL(SEL.ETHIO.135.85)//PLATA_13/5/CF4-JS 21//TECA96/TILO_1	CDSS07B00683T-0TOPY-099Y-014M-20Y-1M-0Y
16	7thDWAVT-15	DWK125	MOHAWK/9/USDA595/3/D67.3/RABI//CRA/4/ALO/5/HUI/YAV_1/6/ARDENTE/7/HUI/YAV79/8/POD_9/10/SOMAT_3.1//WODUCK/CHAM_3/5/AJAIA_16//HORA/JRO/3/GAN/4/ZAR/7/CHEN_11/POC//TANTLO/5/ENTE/MEXI_2//HUI/4/YAV_1/3/LD357E/2*TC60//JO69/6/FULVOUS_1/MFOWL_13	CDSS08Y00652S-099Y-010M-6Y-4M-0Y
17	7thDWAVT-16	DWK126	STORLOM/3/RASCON_37/TARRO_2//RASCON_37/4/KIRKI_1/HIMAN_9/5/GLAS_5/LOTUS_4//SOMBRA_20/12/D86135/ACO89//PORRON_4/3/SNITAN/10/PLATA_10/6/MQUE/4/USDA573//QFN/AA_7/3/ALBA-D/5/AVO/HUI/7/PLATA_13/8/THKNEE_11/9/CHEN/ALTAR 84/3/HUI/POC//BUB/RUFO/4/FNFOOT/11/C	CDSS08Y00708T-0TOPB-099Y-025M-12Y-4M-0Y
18	7thDWAVT-20	DWK133	ALTAR 84/STINT//SILVER_45/3/GUANAY/4/GREEN_14//YAV_10/AUK/5/SOMAT_4/INTER_8/6/SOMAT_3/GREEN_22//2*RASCON_37/2*TARRO_2	CDSS09Y00286S-099Y-026M-8Y-0M-04Y-0B
19	7thDWAVT-21	DWK134	GUAYACAN INIA/2*SNITAN/3/SOMAT_3/GREEN_22//2*RASCON_37/2*TARRO_2	CDSS09Y00241S-099Y-022M-10Y-0M-04Y-0B
20	7thDWAVT-22	DWK135	ATIL/HELLER #1	CMSS08B00996S-099B-099Y-23B-0Y
21	7thDWAVT-24	DWK138	ALTAR 84/STINT//SILVER_45/3/JUPARE C 2001/4/AJAIA_12/F3LOCAL(SEL.ETHIO.135.85)//PLATA_13/5/ALBIA_1/ALTAR 84//RCOL/3/PLATA_6/GREEN_17/9/CBC 509 CHILE/6/ECO/CMH76A.722//BIT/3/ALTAR 84/4/AJAIA_2/5/KJOVE_1/7/AJAIA_12/F3LOCAL(SEL.ETHIO.135.85)//PLATA_13/8	CDSS09B00268T-099Y-050M-3Y-4M-06Y-0B
22	7thDWAVT-25	DWK139	GUAYACAN INIA/2*SNITAN/7/ALTAR 84/BINTEPE 85/3/STOT//ALTAR 84/ALD/4/POD_11/YAZI_1/5/VANRRIKSE_12/SNITAN/6/SOOTY_9/RASCON_37//WODUCK/CHAM_3	CDSS09Y00246S-099Y-038M-5Y-0M-04Y-0B
23	7thDWAVT-27	DWK141	ALTAR 84/BINTEPE 85/3/STOT//ALTAR 84/ALD/4/POD_11/YAZI_1/5/VANRRIKSE_12/SNITAN/6/SOOTY_9/RASCON_37//WODUCK/CHAM_3/10/CHEN_1/TEZ/3/GUIL//CIT71/CII/4/SORA/PLATA_12/5/STOT//ALTAR 84/ALD/9/USDA595/3/D67.3/RABI//CRA/4/ALO/5/HUI/YAV_1/6/ARDENTE/7/HUI/YAV79	CDSS10B00306T-099Y-025M-23Y-0M-06Y-0B
24	7thDWAVT-28	DWK142	GEROMTEL-3/10/CHEN_1/TEZ/3/GUIL//CIT71/CII/4/SORA/PLATA_12/5/STOT//ALTAR 84/ALD/9/USDA595/3/D67.3/RABI//CRA/4/ALO/5/HUI/YAV_1/6/ARDENTE/7/HUI/YAV79/8/POD_9	CDSS10Y00330S-099Y-064M-3Y-0M-06Y-0B
25	7thDWAVT-29	DWK143	ADAMAR_15//ALBIA_1/ALTAR 84/3/SNITAN/4/SOMAT_4/INTER_8/5/SOOTY_9/RASCON_37/6/BICHENA/AKAKI_7/4/LIS_8/FILLO_6/3/FUUT//HORA/JOR/5/YAZI_1/AKAKI_4//SOMAT_3/3/AUK/GUIL//GREEN/10/TADIZ/9/USDA595/3/D67.3/RABI//CRA/4/ALO/5/HUI/YAV_1/6/ARDENTE/7/HUI/YAV79/8/P	CDSS11Y00230S-099Y-040M-22Y-0M-06Y-0B
26	7thDWAVT-30	DWK144	ADAMAR_15//ALBIA_1/ALTAR 84/3/SNITAN/4/SOMAT_4/INTER_8/5/SOOTY_9/RASCON_37/6/BICHENA/AKAKI_7/4/LIS_8/FILLO_6/3/FUUT//HORA/JOR/5/YAZI_1/AKAKI_4//SOMAT_3/3/AUK/GUIL//GREEN/10/TADIZ/9/USDA595/3/D67.3/RABI//CRA/4/ALO/5/HUI/YAV_1/6/ARDENTE/7/HUI/YAV79/8/P	CDSS11Y00230S-099Y-040M-4Y-0M-06Y-0B
27	49IDYN739	DWK145	ALTAR 84/BINTEPE 85/3/STOT//ALTAR 84/ALD/4/POD_11/YAZI_1/5/VANRRIKSE_12/SNITAN/6/SOOTY_9/RASCON_37//WODUCK/CHAM_3/10/CHEN_1/TEZ/3/GUIL//CIT71/CII/4/SORA/PLATA_12/5/STOT//ALTAR 84/ALD/9/USDA595/3/D67.3/RABI//CRA/4/ALO/5/HUI/YAV_1/6/ARDENTE/7/HUI/YAV79	CDSS10B00306T-099Y-025M-23Y-0M-06Y-0B
28	49IDYN713	DWK146	GEROMTEL-3/10/CHEN_1/TEZ/3/GUIL//CIT71/CII/4/SORA/PLATA_12/5/STOT//ALTAR 84/ALD/9/USDA595/3/D67.3/RABI//CRA/4/ALO/5/HUI/YAV_1/6/ARDENTE/7/HUI/YAV79/8/POD_9	CDSS10Y00330S-099Y-064M-3Y-0M-06Y-0B
29	49IDYN734	DWK147	ADAMAR_15//ALBIA_1/ALTAR 84/3/SNITAN/4/SOMAT_4/INTER_8/5/SOOTY_9/RASCON_37/6/BICHENA/AKAKI_7/4/LIS_8/FILLO_6/3/FUUT//HORA/JOR/5/YAZI_1/AKAKI_4//SOMAT_3/3/AUK/GUIL//GREEN/10/TADIZ/9/USDA595/3/D67.3/RABI//CRA/4/ALO/5/HUI/YAV_1/6/ARDENTE/7/HUI/YAV79/8/P	CDSS11Y00230S-099Y-040M-22Y-0M-06Y-0B
30	49IDYN733	DWK148	ADAMAR_15//ALBIA_1/ALTAR 84/3/SNITAN/4/SOMAT_4/INTER_8/5/SOOTY_9/RASCON_37/6/BICHENA/AKAKI_7/4/LIS_8/FILLO_6/3/FUUT//HORA/JOR/5/YAZI_1/AKAKI_4//SOMAT_3/3/AUK/GUIL//GREEN/10/TADIZ/9/USDA595/3/D67.3/RABI//CRA/4/ALO/5/HUI/YAV_1/6/ARDENTE/7/HUI/YAV79/8/P	CDSS11Y00230S-099Y-040M-4Y-0M-06Y-0B
9th DWAVT
Entry no.	Source	Entry	Cross	Selection History
1	8DWAVT-1	ALTAR 84		CD22344-A-8M-1Y-1M-1Y-2Y-1M-0Y
2	8DWAVT-2	YAVAROS 79		CM9799-126M-1M-5Y-0M
3	8DWAVT-3	Khajura Durum 1	WDRAIL_1/TOSKA_26//PLATA_6/GREEN_17/3/SORA/2*PLATA_12//SOMAT_3/4/SORA/2*PLATA_12//RASCON_37	CDSS02B01194T-0TOPB-0Y-0M-1Y-1M-04Y-0B
4	8DWAVT-4	Khajura Durum 2	MINIMUS_6/PLATA_16//IMMER/3/SOOTY_9/RASCON_37/9/USDA595/3/D67.3/RABI//CRA/4/ALO/5/HUI/YAV_1/6/ARDENTE/7/HUI/YAV79/8/POD_9	CDSS02B00396S-0M-4Y-06Y-4M-1Y-0B
5	8DWAVT-11	DWK110	BELLAROI/5/1A.1D 5+1-06/3*MOJO//RCOL/4/ARMENT//SRN_3/NIGRIS_4/3/CANELO_9.1	CDSS07Y00444S-099Y-099M-8Y-2M-04Y-0B
6	8DWAVT-12	DWK116	JUPARE C 2001*2/IM/6/ADAMAR_15//ALBIA_1/ALTAR 84/3/SNITAN/4/SOMAT_4/INTER_8/5/SOOTY_9/RASCON_37/7/GUAYACAN INIA/KUCUK/4/ARMENT//SRN_3/NIGRIS_4/3/CANELO_9.1	CDSS07Y00533T-099Y-099M-2Y-2M-04Y-0B
7	8DWAVT-14	DWK120	WID22202/4/SORA/2*PLATA_12//SOMAT_3/3/AJAIA_12/F3LOCAL(SEL.ETHIO.135.85)//PLATA_13/5/CF4-JS 21//TECA96/TILO_1	CDSS07B00683T-0TOPY-099Y-014M-20Y-1M-0Y
8	8DWAVT-15	DWK 121	EXELDUR/8/GEDIZ/FGO//GTA/3/SRN_1/4/TOTUS/5/ENTE/MEXI_2//HUI/4/YAV_1/3/LD357E/2*TC60//JO69/6/SOMBRA_20/7/JUPARE C 2001/9/SOMAT_3/PHAX_1//TILO_1/LOTUS_4/3/RASCON_22/RASCON_21//MOJO_2	CDSS08Y00900T-0TOPB-099Y-07M-13Y-3M-0Y
9	8DWAVT-19	DWK134	GUAYACAN INIA/2*SNITAN/3/SOMAT_3/GREEN_22//2*RASCON_37/2*TARRO_2	CDSS09Y00241S-099Y-022M-10Y-0M-04Y-0B
10	8DWAVT-21	DWK138	ALTAR 84/STINT//SILVER_45/3/JUPARE C 2001/4/AJAIA_12/F3LOCAL(SEL.ETHIO.135.85)//PLATA_13/5/ALBIA_1/ALTAR 84//RCOL/3/PLATA_6/GREEN_17/9/CBC 509 CHILE/6/ECO/CMH76A.722//BIT/3/ALTAR 84/4/AJAIA_2/5/KJOVE_1/7/AJAIA_12/F3LOCAL(SEL.ETHIO.135.85)//PLATA_13/8	CDSS09B00268T-099Y-050M-3Y-4M-06Y-0B
11	8DWAVT-22	DWK139	GUAYACAN INIA/2*SNITAN/7/ALTAR 84/BINTEPE 85/3/STOT//ALTAR 84/ALD/4/POD_11/YAZI_1/5/VANRRIKSE_12/SNITAN/6/SOOTY_9/RASCON_37//WODUCK/CHAM_3	CDSS09Y00246S-099Y-038M-5Y-0M-04Y-0B
12	8DWAVT-26	DWK144	ATIL/3/KNIPA/TAGUA//PLANETA/TRILE	CMSS08B01003S-099B-099Y-22B-0Y
13	8DWAVT-27	DWK 145	ALTAR 84/BINTEPE 85/3/STOT//ALTAR 84/ALD/4/POD_11/YAZI_1/5/VANRRIKSE_12/SNITAN/6/SOOTY_9/RASCON_37//WODUCK/CHAM_3/10/CHEN_1/TEZ/3/GUIL//CIT71/CII/4/SORA/PLATA_12/5/STOT//ALTAR 84/ALD/9/USDA595/3/D67.3/RABI//CRA/4/ALO/5/HUI/YAV_1/6/ARDENTE/7/HUI/YAV79	CDSS10B00306T-099Y-025M-23Y-0M-06Y-0B
14	8DWAVT-28	DWK 146	GEROMTEL-3/10/CHEN_1/TEZ/3/GUIL//CIT71/CII/4/SORA/PLATA_12/5/STOT//ALTAR 84/ALD/9/USDA595/3/D67.3/RABI//CRA/4/ALO/5/HUI/YAV_1/6/ARDENTE/7/HUI/YAV79/8/POD_9	CDSS10Y00330S-099Y-064M-3Y-0M-06Y-0B
15	8DWAVT-29	DWK 147	ADAMAR_15//ALBIA_1/ALTAR 84/3/SNITAN/4/SOMAT_4/INTER_8/5/SOOTY_9/RASCON_37/6/BICHENA/AKAKI_7/4/LIS_8/FILLO_6/3/FUUT//HORA/JOR/5/YAZI_1/AKAKI_4//SOMAT_3/3/AUK/GUIL//GREEN/10/TADIZ/9/USDA595/3/D67.3/RABI//CRA/4/ALO/5/HUI/YAV_1/6/ARDENTE/7/HUI/YAV79/8/P	CDSS11Y00230S-099Y-040M-22Y-0M-06Y-0B
16	50IDSN-7010	DWK149	HUBEI//SOOTY_9/RASCON_37/3/2*SOOTY_9/RASCON_37/4/2*SOOTY_9/RASCON_37/6/PLATA_6/GREEN_17/3/CHEN/AUK//BISU*2/5/PLATA_3//CREX/ALLA/3/SOMBRA_20/4/SILVER_14/MOEWE	CDSS11Y00197S-099Y-025M-6Y-0M-06Y-0B
17	50IDSN-7055	DWK150	WBD881/3/PIQUERO/AMIC//PLAYERO/PLANETA/4/TRIDENT/3*KUCUK	CDSS11B00211T-041Y-031M-14Y-0M
18	50IDSN-7064	DWK151	PLANETA/PIQUERO//BERGAND/KNIPA/6/YAZI_1/AKAKI_4//SOMAT_3/3/AUK/GUIL//GREEN/5/2*NETTA_4/DUKEM_12//RASCON_19/3/SORA/2*PLATA_12/4/GREEN_18/FOCHA_1//AIRON_1/12/ALTAR 84/STINT//SILVER_45/3/GUANAY/4/GREEN_14//YAV_10/AUK/10/CMH79.959/CHEN//SOOTY_9/RASCON_37	CDSS12Y00821T-0114Y-087M-23Y-0M
19	50IDSN-7065	DWK152	BHA/3/SORA/2*PLATA_12//SRN_3/NIGRIS_4/4/AG 1-22/2*ACO89//2*UC1113/8/2*STOT//ALTAR 84/ALD/3/THB/CEP7780//2*MUSK_4/6/ECO/CMH76A.722//BIT/3/ALTAR 84/4/AJAIA_2/5/KJOVE_1/7/RASCON_37/2*TARRO_2/4/ROK/FGO//STIL/3/BISU_1/5/MALMUK_1/SERRATOR_1	CDSS11B00212T-080Y-034M-15Y-0M
20	50IDSN-7073	DWK153	CIRNO C 2008/4/SOOTY_9/RASCON_37//JUPARE C 2001/3/SOOTY_9/RASCON_37//CAMAYO	CDSS12Y00158S-036Y-040M-9Y-0M
21	50IDSN-7077	DWK154	SILVER_14/MOEWE//BISU_1/PATKA_3/3/PORRON_4/YUAN_1/9/USDA595/3/D67.3/RABI//CRA/4/ALO/5/HUI/YAV_1/6/ARDENTE/7/HUI/YAV79/8/POD_9/10/TARRO_1/2*YUAN_1//AJAIA_13/YAZI/4/ARMENT//SRN_3/NIGRIS_4/3/CANELO_9.1/11/WID22256/5/ALTAR 84/STINT//SILVER_45/3/GUANAY/4/	CDSS11B00066S-086Y-031M-15Y-0M
22	50IDSN-7087	DWK155	CBC 509 CHILE/6/ECO/CMH76A.722//BIT/3/ALTAR 84/4/AJAIA_2/5/KJOVE_1/7/AJAIA_12/F3LOCAL(SEL.ETHIO.135.85)//PLATA_13/8/SOOTY_9/RASCON_37//WODUCK/CHAM_3/9/CMH85.797//CADO/BOOMER_33/4/ARMENT//SRN_3/NIGRIS_4/3/CANELO_9.1/10/ADAMAR_15//ALBIA_1/ALTAR 84/3/SN	CDSS11B00319T-044Y-028M-28Y-0M
23	50IDSN-7095	DWK156	TUNSYR-2//GUAYACAN INIA/2*SNITAN	CDSS10Y00301S-099Y-022M-6Y-1M-06Y-0B
24	50IDSN-7105	DWK157	MOHAWK/4/DUKEM_1//PATKA_7/YAZI_1/3/PATKA_7/YAZI_1/5/TARRO_1/2*YUAN_1//AJAIA_13/YAZI/3/SOMAT_3/PHAX_1//TILO_1/LOTUS_4/4/CANELO_8//SORA/2*PLATA_12/7/ODIN_15/WITNEK_1//ISLOM_1/5/TARRO_1/TISOMA_2//TARRO_1/3/COMB DUCK_2/ALAS//4*COMB DUCK_2/4/SHAG_9/BUTO_1	CDSS09B00221T-099Y-080M-3Y-1M-06Y-0B
25	50IDSN-7124	DWK158	SELIM/6/AJAIA_12/F3LOCAL(SEL.ETHIO.135.85)//PLATA_13/3/SOMBRA_20/4/SNITAN/5/SOMAT_4/INTER_8/7/NASR 99/4/BCRIS/BICUM//LLARETA INIA/3/DUKEM_12/2*RASCON_21	CDSS07Y00768D-3B-01Y-03M-6Y-2B-04Y-0B
26	50IDSN-7127	DWK159	SELIM/10/RCOL/THKNEE_2/9/USDA595/3/D67.3/RABI//CRA/4/ALO/5/HUI/YAV_1/6/ARDENTE/7/HUI/YAV79/8/POD_9/11/NASR 99/6/OSU-3880005/3/STOT//ALTAR 84/ALD/4/KUCUK_2/5/CRAKE_10/RISSA	CDSS07Y00772D-7B-01Y-04M-17Y-3B-04Y-0B
27	50IDSN-7136	DWK160	D95223/5/GUAYACAN INIA/POMA_2//SNITAN/4/D86135/ACO89//PORRON_4/3/SNITAN/6/SOMAT_3/PHAX_1//TILO_1/LOTUS_4/3/GUANAY/5/NETTA_4/DUKEM_12//RASCON_19/3/SORA/2*PLATA_12/4/GREEN_18/FOCHA_1//AIRON_1	CDSS10B00299T-099Y-024M-5Y-0M-06Y-0B
28	50IDSN-7155	DWK161	WID22256/5/ALTAR 84/STINT//SILVER_45/3/GUANAY/4/GREEN_14//YAV_10/AUK/6/SN TURK MI83-84 503/LOTUS_4//MUSK_4/3/CANELO_9/4/YAZI_1/AKAKI_4//SOMAT_3/3/AUK/GUIL//GREEN/7/HUBEI//SOOTY_9/RASCON_37/3/2*SOOTY_9/RASCON_37/4/2*SOOTY_9/RASCON_37/8/ALTAR 84/BINTEP	CDSS12Y00719T-062Y-042M-3Y-0M
29	50IDSN-7152	DWK162	AJAIA_12/F3LOCAL(SEL.ETHIO.135.85)//PLATA_13/3/SOMBRA_20/4/SNITAN/5/SOMAT_4/INTER_8/6/GUAYACAN INIA/POMA_2//SNITAN/12/SOOTY_9/RASCON_37//GUAYACAN INIA/11/BOOMER_33/ZAR/3/BRAK_2/AJAIA_2//SOLGA_8/10/PLATA_10/6/MQUE/4/USDA573//QFN/AA_7/3/ALBA-D/5/AVO/HU	CDSS12Y00150S-085Y-047M-13Y-0M
30	50IDSN-7157	DWK163	CBC 509 CHILE/6/ECO/CMH76A.722//BIT/3/ALTAR 84/4/AJAIA_2/5/KJOVE_1/7/AJAIA_12/F3LOCAL(SEL.ETHIO.135.85)//PLATA_13/8/SOOTY_9/RASCON_37//WODUCK/CHAM_3/9/CBC 514 CHILE/3/AUK/GUIL//GREEN/10/ALTAR 84/STINT//SILVER_45/3/GUANAY/4/GREEN_14//YAV_10/AUK/5/GUAY	CDSS12Y00723T-067Y-055M-19Y-0M
10th Durum Wheat Advance Varietal Trial
Entry no.	Source	Designation
1	9 DWAVT-1	ALTAR 84		CD22344-A-8M-1Y-1M-1Y-2Y-1M-0Y
2	9 DWAVT-2	YAVAROS 79		CM9799-126M-1M-5Y-0M
3	9 DWAVT-3	Khajura Durum 1	WDRAIL_1/TOSKA_26//PLATA_6/GREEN_17/3/SORA/2*PLATA_12//SOMAT_3/4/SORA/2*PLATA_12//RASCON_37	CDSS02B01194T-0TOPB-0Y-0M-1Y-1M-04Y-0B
4	9 DWAVT-4	Khajura Durum 2	MINIMUS_6/PLATA_16//IMMER/3/SOOTY_9/RASCON_37/9/USDA595/3/D67.3/RABI//CRA/4/ALO/5/HUI/YAV_1/6/ARDENTE/7/HUI/YAV79/8/POD_9	CDSS02B00396S-0M-4Y-06Y-4M-1Y-0B
5	9 DWAVT-5	DWK 110	BELLAROI/5/1A.1D 5+1-06/3*MOJO//RCOL/4/ARMENT//SRN_3/NIGRIS_4/3/CANELO_9.1	CDSS07Y00444S-099Y-099M-8Y-2M-04Y-0B
6	9 DWAVT-6	DWK 116	JUPARE C 2001*2/IM/6/ADAMAR_15//ALBIA_1/ALTAR 84/3/SNITAN/4/SOMAT_4/INTER_8/5/SOOTY_9/RASCON_37/7/GUAYACAN INIA/KUCUK/4/ARMENT//SRN_3/NIGRIS_4/3/CANELO_9.1	CDSS07Y00533T-099Y-099M-2Y-2M-04Y-0B
7	9 DWAVT-8	DWK 121	EXELDUR/8/GEDIZ/FGO//GTA/3/SRN_1/4/TOTUS/5/ENTE/MEXI_2//HUI/4/YAV_1/3/LD357E/2*TC60//JO69/6/SOMBRA_20/7/JUPARE C 2001/9/SOMAT_3/PHAX_1//TILO_1/LOTUS_4/3/RASCON_22/RASCON_21//MOJO_2	CDSS08Y00900T-0TOPB-099Y-07M-13Y-3M-0Y
8	9 DWAVT-9	DWK 134	GUAYACAN INIA/2*SNITAN/3/SOMAT_3/GREEN_22//2*RASCON_37/2*TARRO_2	CDSS09Y00241S-099Y-022M-10Y-0M-04Y-0B
9	9 DWAVT-10	DWK 138	ALTAR 84/STINT//SILVER_45/3/JUPARE C 2001/4/AJAIA_12/F3LOCAL(SEL.ETHIO.135.85)//PLATA_13/5/ALBIA_1/ALTAR 84//RCOL/3/PLATA_6/GREEN_17/9/CBC 509 CHILE/6/ECO/CMH76A.722//BIT/3/ALTAR 84/4/AJAIA_2/5/KJOVE_1/7/AJAIA_12/F3LOCAL(SEL.ETHIO.135.85)//PLATA_13/8	CDSS09B00268T-099Y-050M-3Y-4M-06Y-0B
10	9 DWAVT-13	DWK 145	ALTAR 84/BINTEPE 85/3/STOT//ALTAR 84/ALD/4/POD_11/YAZI_1/5/VANRRIKSE_12/SNITAN/6/SOOTY_9/RASCON_37//WODUCK/CHAM_3/10/CHEN_1/TEZ/3/GUIL//CIT71/CII/4/SORA/PLATA_12/5/STOT//ALTAR 84/ALD/9/USDA595/3/D67.3/RABI//CRA/4/ALO/5/HUI/YAV_1/6/ARDENTE/7/HUI/YAV79	CDSS10B00306T-099Y-025M-23Y-0M-06Y-0B
11	9 DWAVT-15	DWK 147	ADAMAR_15//ALBIA_1/ALTAR 84/3/SNITAN/4/SOMAT_4/INTER_8/5/SOOTY_9/RASCON_37/6/BICHENA/AKAKI_7/4/LIS_8/FILLO_6/3/FUUT//HORA/JOR/5/YAZI_1/AKAKI_4//SOMAT_3/3/AUK/GUIL//GREEN/10/TADIZ/9/USDA595/3/D67.3/RABI//CRA/4/ALO/5/HUI/YAV_1/6/ARDENTE/7/HUI/YAV79/8/P	CDSS11Y00230S-099Y-040M-22Y-0M-06Y-0B
12	9 DWAVT-19	DWK 151	PLANETA/PIQUERO//BERGAND/KNIPA/6/YAZI_1/AKAKI_4//SOMAT_3/3/AUK/GUIL//GREEN/5/2*NETTA_4/DUKEM_12//RASCON_19/3/SORA/2*PLATA_12/4/GREEN_18/FOCHA_1//AIRON_1/12/ALTAR 84/STINT//SILVER_45/3/GUANAY/4/GREEN_14//YAV_10/AUK/10/CMH79.959/CHEN//SOOTY_9/RASCON_37	CDSS12Y00821T-0114Y-087M-23Y-0M
13	9 DWAVT-20	DWK 152	BHA/3/SORA/2*PLATA_12//SRN_3/NIGRIS_4/4/AG 1-22/2*ACO89//2*UC1113/8/2*STOT//ALTAR 84/ALD/3/THB/CEP7780//2*MUSK_4/6/ECO/CMH76A.722//BIT/3/ALTAR 84/4/AJAIA_2/5/KJOVE_1/7/RASCON_37/2*TARRO_2/4/ROK/FGO//STIL/3/BISU_1/5/MALMUK_1/SERRATOR_1	CDSS11B00212T-080Y-034M-15Y-0M
14	9 DWAVT-21	DWK 153	CIRNO C 2008/4/SOOTY_9/RASCON_37//JUPARE C 2001/3/SOOTY_9/RASCON_37//CAMAYO	CDSS12Y00158S-036Y-040M-9Y-0M
15	9 DWAVT-22	DWK 154	SILVER_14/MOEWE//BISU_1/PATKA_3/3/PORRON_4/YUAN_1/9/USDA595/3/D67.3/RABI//CRA/4/ALO/5/HUI/YAV_1/6/ARDENTE/7/HUI/YAV79/8/POD_9/10/TARRO_1/2*YUAN_1//AJAIA_13/YAZI/4/ARMENT//SRN_3/NIGRIS_4/3/CANELO_9.1/11/WID22256/5/ALTAR 84/STINT//SILVER_45/3/GUANAY/4/	CDSS11B00066S-086Y-031M-15Y-0M
16	9 DWAVT-24	DWK 156	TUNSYR-2//GUAYACAN INIA/2*SNITAN	CDSS10Y00301S-099Y-022M-6Y-1M-06Y-0B
17	9 DWAVT-25	DWK 157	MOHAWK/4/DUKEM_1//PATKA_7/YAZI_1/3/PATKA_7/YAZI_1/5/TARRO_1/2*YUAN_1//AJAIA_13/YAZI/3/SOMAT_3/PHAX_1//TILO_1/LOTUS_4/4/CANELO_8//SORA/2*PLATA_12/7/ODIN_15/WITNEK_1//ISLOM_1/5/TARRO_1/TISOMA_2//TARRO_1/3/COMB DUCK_2/ALAS//4*COMB DUCK_2/4/SHAG_9/BUTO_1	CDSS09B00221T-099Y-080M-3Y-1M-06Y-0B
18	9 DWAVT-26	DWK 158	SELIM/6/AJAIA_12/F3LOCAL(SEL.ETHIO.135.85)//PLATA_13/3/SOMBRA_20/4/SNITAN/5/SOMAT_4/INTER_8/7/NASR 99/4/BCRIS/BICUM//LLARETA INIA/3/DUKEM_12/2*RASCON_21	CDSS07Y00768D-3B-01Y-03M-6Y-2B-04Y-0B
19	9 DWAVT-30	DWK 159	SELIM/10/RCOL/THKNEE_2/9/USDA595/3/D67.3/RABI//CRA/4/ALO/5/HUI/YAV_1/6/ARDENTE/7/HUI/YAV79/8/POD_9/11/NASR 99/6/OSU-3880005/3/STOT//ALTAR 84/ALD/4/KUCUK_2/5/CRAKE_10/RISSA	CDSS07Y00772D-7B-01Y-04M-17Y-3B-04Y-0B
20	51 IDYN-705	JUPARE C 2001		CD91Y636-1Y-040M-030Y-1M-0Y-0B-1Y-0B-0MEX
21	51 IDYN-708	DWK164	MOHAWK/6/LOTUS_5/F3LOCAL(SEL.ETHIO.135.85)/5/CHEN/ALTAR 84/3/HUI/POC//BUB/RUFO/4/FNFOOT/7/SORA/2*PLATA_12/3/SORA/2*PLATA_12//SOMAT_3/4/AJAIA_13/YAZI//DIPPER_2/BUSHEN_3	CDSS11Y00431S-099Y-032M-4Y-0M-06Y-0B
22	51 IDYN-714	DWK165	CBC 509 CHILE/6/ECO/CMH76A.722//BIT/3/ALTAR 84/4/AJAIA_2/5/KJOVE_1/7/AJAIA_12/F3LOCAL(SEL.ETHIO.135.85)//PLATA_13/8/SOOTY_9/RASCON_37//WODUCK/CHAM_3/9/SOOTY_9/RASCON_37//JUPARE C 2001/3/SOOTY_9/RASCON_37//GUAYACAN INIA	CDSS12Y00128S-065Y-050M-2Y-0M
23	51 IDYN-718	DWK166	1A.1D 5+1-06/3*WB881/6/CHEN_1/TEZ/3/GUIL//CIT71/CII/4/SORA/PLATA_12/5/STOT//ALTAR 84/ALD/7/DUKEM_1//PATKA_7/YAZI_1/3/PATKA_7/YAZI_1/9/CBC 509 CHILE/6/ECO/CMH76A.722//BIT/3/ALTAR 84/4/AJAIA_2/5/KJOVE_1/7/AJAIA_12/F3LOCAL(SEL.ETHIO.135.85)//PLATA_13/8/	CDSS11B00104S-0101Y-041M-13Y-0M
24	51 IDYN-721	DWK167	GUAYACAN INIA/GUANAY//PORRON_4/BEJAH_7/6/TOPDY_18/FOCHA_1//ALTAR 84/3/AJAIA_12/F3LOCAL(SEL.ETHIO.135.85)//PLATA_13/4/SOMAT_3/GREEN_22/5/VRKS_3/3/AJAIA_12/F3LOCAL(SEL.ETHIO.135.85)//PLATA_13/7/SOMAT_3/GREEN_22//2*RASCON_37/2*TARRO_2	CDSS11B00328T-044Y-047M-19Y-0M
25	51 IDYN-732	DWK168	MOHAWK/6/LOTUS_5/F3LOCAL(SEL.ETHIO.135.85)/5/CHEN/ALTAR 84/3/HUI/POC//BUB/RUFO/4/FNFOOT/12/WID22209/7/AINZEN_1/3/SN TURK MI83-84 503/LOTUS_4//MUSK_4/6/CMH82A.1062/3/GERARDO VZ 394//SBA81/PLC/4/AAZ_1/CREX/5/HUI//CIT71/CII/11/LABUD/NIGRIS_3//GAN/3/AJAI	CDSS13Y00248S-099Y-026M-10Y-2M-0Y
26	51 IDYN-733	DWK169	MOHAWK/6/LOTUS_5/F3LOCAL(SEL.ETHIO.135.85)/5/CHEN/ALTAR 84/3/HUI/POC//BUB/RUFO/4/FNFOOT/12/1A.1D 5+1-06/3*MOJO//RCOL/4/ARMENT//SRN_3/NIGRIS_4/3/CANELO_9.1/11/PLATA_10/6/MQUE/4/USDA573//QFN/AA_7/3/ALBA-D/5/AVO/HUI/7/PLATA_13/8/RAFI97/9/MALMUK_1/SERRAT	CDSS13Y00251S-099Y-031M-6Y-4M-0Y
27	51 IDYN-735	DWK170	MOHAWK/6/LOTUS_5/F3LOCAL(SEL.ETHIO.135.85)/5/CHEN/ALTAR 84/3/HUI/POC//BUB/RUFO/4/FNFOOT/13/BOOMER_33/ZAR/3/BRAK_2/AJAIA_2//SOLGA_8/10/PLATA_10/6/MQUE/4/USDA573//QFN/AA_7/3/ALBA-D/5/AVO/HUI/7/PLATA_13/8/THKNEE_11/9/CHEN/ALTAR 84/3/HUI/POC//BUB/RUFO/4/	CDSS13Y00252S-099Y-056M-11Y-1M-0Y
28	51 IDYN-738	DWK171	STOT//ALTAR 84/ALD/3/PATKA_7/YAZI_1/4/SOMAT_3/PHAX_1//TILO_1/LOTUS_4/5/SOOTY_9/RASCON_37//WODUCK/CHAM_3/13/SOOTY_9/RASCON_37//GUAYACAN INIA/11/BOOMER_33/ZAR/3/BRAK_2/AJAIA_2//SOLGA_8/10/PLATA_10/6/MQUE/4/USDA573//QFN/AA_7/3/ALBA-D/5/AVO/HUI/7/PLATA_1	CDSS13Y00273S-099Y-026M-26Y-4M-0Y
29	51 IDYN-739	DWK172	STOT//ALTAR 84/ALD/3/PATKA_7/YAZI_1/4/SOMAT_3/PHAX_1//TILO_1/LOTUS_4/5/SOOTY_9/RASCON_37//WODUCK/CHAM_3/12/1A.1D 5+1-06/3*MOJO//RCOL/4/ARMENT//SRN_3/NIGRIS_4/3/CANELO_9.1/11/PLATA_10/6/MQUE/4/USDA573//QFN/AA_7/3/ALBA-D/5/AVO/HUI/7/PLATA_13/8/RAFI97/9	CDSS13Y00283S-099Y-021M-33Y-1M-0Y
30	51 IDYN-744	DWK173	GUAYACAN INIA/POMA_2//SNITAN/4/D86135/ACO89//PORRON_4/3/SNITAN/5/SOOTY_9/RASCON_37//SOMAT_3.1/3/SOOTY_9/RASCON_37//STORLOM/4/SOOTY_9/RASCON_37//GUAYACAN INIA/3/SOOTY_9/RASCON_37//LLARETA INIA	CDSS13Y00290S-099Y-021M-19Y-1M-0Y

## Sheet: Supp_Table 2
Supplementary Table 2: Detailed description of observations recorded in the study
	Trait/Observation	Method	Time point	Type
		(how the data was collected)	(when the data was collected)	(Qualitative or quantitative)
1.	Days to heading	Date noted when 50% of plant plants in a plot had extended spike from the leaf sheath	Throughout the heading period	Quantitative
2.	Days to maturity	Date noted when 80% of the plants in a plot had peduncles that had turned from green to golden yellow	Throughout the maturity period	Quantitative
3.	Plant height (cm)	Length from ground level to the apex of the spike excluding awns	At maturity	Quantitative
4.	Number of tillers	The number of tillers per plot were counted and converted into the number of tillers per square meter	At maturity	Quantitative
5.	Spike length (cm)	Measured on a representative spikes within the plot as the length from the base to the tip of a spike excluding awns	At maturity	Quantitative
6.	Peduncle length (cm)	Measured on representative plants within the plot as the length from the flag leaf to the base of a spike	At maturity	Quantitative
7.	Grain number per spike	10 spikes per plot were threshed and grains were counted manually and averaged	After harvest	Quantitative
8.	Grain weight per spike (gm)	10 spikes per plot were threshed and grains were weighed manually and averaged	After harvest	Quantitative
9.	Thousand Grain weight (gm)	1000 grains from samples were counted and weighed	After harvest	Quantitative
10.	Grain yield (yield kg/ha)	cleaned harvested grains from each plot were weighed and measured moisture content (%) in grains and then adjusted at 12% moisture content.	After harvest	Quantitative
11.	HLB Severity	modified Saari and Prescott’s double-digit scale (00 to 99) (Eyal, 1987)	Post anthesis	Qualitative
12.	Leaf rust	modified Cobb scale (Peterson et al., 1948)	Post anthesis	Qualitative

## Sheet: Supp_Table 3
Supplementary Table 3: Overall BLUP value of traits of studied durum wheat genotypes in Nepal during 2011/12-2020/21
Entry	DH	DM	PHT	TILLERS	GNS	GWS	TGW	GY
ALTAR84	86.5555	123.523	87.5605	304.97	50.8262	2.0422	39.6478	4282.37
DWK100	89.1744	125.117	88.6378	305.952	50.47	2.11753	41.5104	4133.8
DWK101	91.9901	126.837	92.6626	300.307	50.4145	2.20961	43.4909	4285.83
DWK102	87.4809	124.791	92.4753	295.459	49.9576	2.23169	44.2485	4012.33
DWK103	88.0645	125.692	90.7592	302.942	48.0281	2.17418	46.0761	4261.09
DWK104	88.3026	125.01	92.239	302.24	48.0954	2.11468	42.7469	4066.9
DWK105	90.4089	125.843	92.1157	298.664	47.759	2.09825	43.3359	4158.58
DWK106	89.9123	126.749	92.5462	300.076	48.9989	2.20083	45.0736	4113.31
DWK107	87.3747	125.043	84.8409	304.327	48.2373	2.04983	41.5152	4060.3
DWK108	90.8557	125.94	88.3642	306.065	51.2721	2.142	41.7107	4236.3
DWK109	89.0475	126.154	92.3052	284.839	45.1164	1.9581	43.4833	4070.42
DWK11	90.4296	126.258	87.3649	301.746	48.8936	2.06339	41.509	4049.68
DWK110	88.771	125.652	92.7787	297.439	45.5938	2.1164	47.1801	4064.18
DWK111	90.4205	125.556	89.5386	298.955	50.0919	2.14678	42.5078	4038.76
DWK112	88.2449	125.428	88.7557	313.728	49.2489	2.11742	42.4552	4124.96
DWK113	87.3747	123.89	92.0832	295.796	48.7431	2.13585	43.1921	4002.85
DWK114	85.3093	126.298	88.1195	307.9	48.4	2.08255	42.6974	4198.29
DWK115	89.0079	125.273	90.2727	301.501	48.0628	2.05251	42.4567	4094.53
DWK116	88.3958	125.037	93.385	303.753	48.9543	2.18299	42.4782	4262.32
DWK117	88.9752	124.306	87.4939	322.325	47.5055	2.06753	43.0487	4332.66
DWK118	88.7148	126.123	93.2011	308.659	50.0247	2.22057	44.5306	4292.8
DWK119	91.8361	126.682	90.4684	294.234	48.4	2.12215	41.6446	4098.77
DWK120	87.856	125.114	92.1235	305.161	52.3404	2.23785	42.9755	4351.15
DWK121	86.8649	125.651	90.3222	325.522	47.037	2.12032	44.7575	4097.43
DWK122	88.8749	125.774	89.6353	293.93	48.8439	2.19015	45.2648	4160.71
DWK123	89.2254	125.273	89.294	310.665	49.5802	2.09074	41.1935	4148.76
DWK124	89.164	125.393	92.4989	304.264	48.0653	2.09659	43.3285	4118.89
DWK125	87.8322	124.517	91.6888	309.785	49.8008	2.11887	42.8309	4353.5
DWK126	90.9212	125.945	91.0767	317.127	48.8491	2.13533	43.5978	4163.72
DWK127	89.6605	125.658	90.8599	284.517	48.7372	2.12078	43.72	4071.23
DWK128	85.3884	123.95	90.2525	309.086	48.1053	2.12015	43.7927	4204.42
DWK129	89.4082	124.82	90.5344	294.838	48.0793	2.08751	42.6611	4165.95
DWK13	85.9538	123.76	89.708	309.724	49.3646	2.04073	40.5826	4083.22
DWK130	85.7833	124.043	84.1604	290.438	50.662	2.12582	42.3631	4050.79
DWK131	84.3352	123.025	88.3533	304.552	46.4905	2.07482	43.2159	4171.88
DWK132	85.057	123.923	89.3599	296.576	49.7652	2.12165	42.3604	4129.87
DWK133	87.674	126.167	88.6493	308.447	51.2676	2.22781	42.8554	4122.1
DWK134	87.7941	125.862	92.3815	298.659	45.5539	2.05887	44.3168	4307.96
DWK135	87.7683	125.877	92.9162	320.772	48.5763	2.17681	47.1459	4187.97
DWK136	87.6678	125.076	88.6161	319.721	48.3321	2.08751	42.7063	4131.42
DWK137	89.1199	125.695	83.4618	280.436	46.0415	2.12246	43.6002	3994.18
DWK138	86.718	125.229	87.799	297.512	47.6978	2.02352	41.806	4192.59
DWK139	89.0829	126.128	90.1503	325.463	48.5052	2.22312	44.6492	4406.1
DWK140	85.4214	124.927	87.5723	299.711	50.3407	2.13611	41.5097	4110.72
DWK141	88.4649	126.192	83.266	295.129	48.3176	2.11563	43.7345	4124.52
DWK142	88.3333	125.36	88.3553	329.65	47.6432	2.07467	41.0165	4151.92
DWK143	90.1762	125.822	91.2914	318.037	48.2333	2.15659	44.8144	4338.82
DWK144	85.1193	125.042	90.5203	293.391	47.967	2.06616	42.7993	4107.21
DWK145	86.6676	125.129	88.9434	306.037	48.5804	2.17606	44.1374	4173.96
DWK146	88.4985	124.955	93.23		50.2663	2.1986	43.9388	4175.64
DWK147	88.0832	124.985	90.8179	298.808	51.6994	2.21289	43.2928	4280.67
DWK148	88.8362	126.002					42.4771	4164.76
DWK149	87.8699	125.648	86.9663		48.749	2.088	42.0609	4180.54
DWK150	86.1295	124.751	88.728		47.906	2.09892	43.0234	4150.66
DWK151	87.9338	124.753	87.7718	295.688	51.2779	2.19362	43.6111	4105.57
DWK152	88.7236	125.771	87.8705	307.656	49.1705	2.14659	42.8932	4132.49
DWK153	90.5666	126.234	85.7617	318.044	49.2547	2.18682	43.8136	4184.3
DWK154	88.7236	125.401	87.1182	297.782	48.3275	2.13923	42.6662	4185.42
DWK155	88.9577	125.392	90.0981		49.0019	2.12418	42.7752	4153.64
DWK156	87.6705	124.846	90.9536	309.789	51.1093	2.17492	43.1203	4150.91
DWK157	87.6705	125.031	87.9815	294.701	48.2432	2.14432	43.4148	4139.63
DWK158	90.04	126.326	89.449	307.379	49.0019	2.06216	41.4759	4051.78
DWK159	88.3287	125.586	87.5375	304.18	49.7605	2.09389	42.5435	4070.1
DWK160	88.0875	125.007	89.1195		48.3275	2.12691	43.3693	4156.99
DWK161	88.0875	125.007	90.6854		51.1936	2.18972	42.6549	4168.47
DWK162	88.0875	125.392	87.3578		49.9291	2.18904	43.4896	4218.17
DWK163	85.9119	124.239	92.0555		50.0977	2.08117	41.0608	4103.39
DWK164	88.1206	125.466	89.18	302.205		2.12584	43.3162	4143.34
DWK165	88.1206	124.698	89.7672	294.701		2.20298	42.865	4271.02
DWK166	86.8152	124.698	87.0073	297.347		2.1429	43.1733	4150.04
DWK167	88.1206	124.698	87.5749	304.536		2.13744	42.8424	4149.12
DWK168	88.1206	125.21	89.8847	294.74		2.23848	42.7898	4187.55
DWK169	88.1206	125.466	87.0073	294.582		2.2221	43.2786	4115.81
DWK170	88.1206	125.723	87.203	296.834		2.1866	44.0832	4160.81
DWK171	87.4679	125.21	90.5893	300.388		2.16953	43.3538	4203.09
DWK172	89.426	125.21	90.511	300.112		2.12857	42.5191	4212.4
DWK173	88.1206	125.466	91.3331	309.117		2.11082	43.0906	4226.73
DWK174	87.903	125.21	91.0199	296.123		2.10809	42.4364	4164.21
DWK2	87.5335	124.778	88.5981	300.087	48.0862	2.10136	42.5582	4065.61
DWK26 (Khajura Durum 1)	86.5412	125.009	91.8656	316.598	47.1768	2.16315	44.6936	4171.28
DWK27	90.813	125.957	90.1783	297.875	51.915	2.1494	41.4927	4101.41
DWK28	85.0174	123.272	84.9403	306.37	49.5921	2.0666	41.1467	4164.1
DWK29	90.0347	126.351	85.7617	298.902	49.9701	2.0328	40.0979	4099.56
DWK30	86.3129	124.412	90.9608	290.557	48.245	2.14631	43.719	4086.72
DWK37	87.1144	125.06	89.1996	303.721	50.4819	2.10708	41.5378	4146.79
DWK38 (Khajura Durum 2)	88.2012	125.046	91.9784	295.788	52.1956	2.31233	44.2906	4416.04
DWK41	89.5081	126.258	87.6115	303.326	49.8355	2.13422	42.4048	4249.2
DWK43	90.1603	126.085	91.5484	296.927	49.386	2.19992	43.9817	4097.89
DWK44	84.5037	125.06	90.374	299.376	49.386	2.12961	42.6056	4245.6
DWK46	88.5229	125.049	91.0005	291.648	47.8701	2.2115	45.0033	4135.09
DWK47	87.7968	124.5	93.531	291.319	50.3065	2.24359	44.2577	4213.73
DWK51	87.1144	125.189	90.1783	292.345	49.9761	2.14531	42.5078	4139.79
DWK53	89.7252	125.573	86.8507	293.767	47.11	2.08864	43.4779	4146.79
DWK55	88.0601	125.611	90.2013	305.459	48.6245	2.08549	41.7974	4117.76
DWK61	87.7968	125.333	87.2415	295.742	50.8448	2.21299	43.3067	4150.37
DWK62	88.4198	125.189	89.1996	307.118	49.4703	2.09684	41.9589	4153.75
DWK66	90.1603	125.445	89.1996	305.38	49.1332	2.13916	42.9966	4161.46
DWK67	89.7714	125.703	87.2415	304.511	49.3646	2.11156	42.2024	4165.34
DWK7	90.813	125.957	90.5697	306.012	48.2902	2.10162	42.8312	4129.32
DWK71	88.8549	125.573	89.9825	311.304	48.1216	2.06339	42.2296	4048.98
DWK72	86.8331	125.022	90.4037	304.665	47.7957	2.21454	45.2199	4102.48
DWK73	89.7375	126.216	85.8114		46.8183	2.11575	43.955	4139.69
DWK74	89.955	126.216	88.1603		48.167	2.07274	41.9623	4111.36
DWK75	84.0809	122.373	91.0964		50.4431	2.1417	42.5413	4217.34
DWK76	86.6916	124.166	91.6836		52.2977	2.19768	42.5564	4259.74
DWK77	87.997	125.191	92.4666		51.539	2.24137	43.8046	4160.85
DWK78	89.955	126.472	92.4666		50.696	2.15671	42.5263	4104.32
DWK79	89.7375	126.472	92.6623		48.8414	2.16627	43.6918	4167.89
DWK80	89.3024	126.088	87.5731		48.6728	2.10005	42.406	4083.16
DWK81	91.2811	127.595	90.094	308.085	50.6334	2.16047	42.6647	4216.78
DWK82	84.8955	123.222	88.8946	279.161	48.0927	2.19504	44.6531	4091.09
DWK83	88.6497	125.447	91.6836	297.974	50.1902	2.12053	42.0601	4125.53
DWK84	85.911	124.732	93.5312	307.137	49.3741	2.12846	42.5331	4141.09
DWK85	87.2163	124.86	88.442	307.69	50.5543	2.1503	42.1872	4169.96
DWK86	89.4565	125.729	89.1125		49.5457	2.14202	42.8828	4214.87
DWK87	86.9988	124.604	84.9187	305.162	49.7956	2.10934	41.8037	4184.38
DWK88	90.4797	125.885	90.0079	308.796	51.9873	2.18102	41.8337	4119.39
DWK89	91.4311	126.1	86.2761	293.13	49.8148	2.14655	42.533	4051.67
DWK9	88.8549	125.829	92.1357	300.561	48.6274	2.09206	42.4552	4158.31
DWK90	90.1147	125.359	85.4128	332.596	48.8729	2.09669	42.349	4279.12
DWK91	87.4819	124.989	84.7962	326.721	47.7963	2.05079	42.2692	4141.31
DWK92	88.6295	124.849	87.6591	310.06	50.1328	2.10798	42.1276	3983.99
DWK93	89.1744	124.989	89.6165	308.401	48.5311	2.0834	42.1947	4126.59
DWK94	90.5191	125.647	92.5209	298.691	50.1748	2.2185	44.0111	4299.4
DWK95	88.3041	124.989	87.8548	303.346	49.7956	2.13392	42.3225	4191.63
DWK96	88.9568	124.86	84.3315	306.031	50.5543	2.12026	41.5104	4162.67
DWK97	90.4797	125.885	90.3994	298.369	50.6386	2.13392	41.6984	4155.51
DWK98	89.3249	125.452	89.8524	308.903	50.3531	2.12445	41.76	4333.24
DWK99	85.9022	124.434	88.2492	295.62	47.0562	2.01566	41.8213	4096.46
JUPAREC2001	89.4019	126.078	90.819	298.114	52.4631	2.16872	41.2839	4040.92
MEXICALIC75	89.6961	125.84	89.0471	285.466	45.2732	2.07188	44.5352	3920.55
YAVAROS79	84.1185	122.604	87.8937	278.909	47.2355	2.09136	43.504	3908.06
Mean	88.2878	125.284	89.4689	302.662	49.1444	2.13352	42.9277	4155.19
SD	1.66927	0.823354	2.31974	9.78391	1.50582	0.0564354	1.20324	85.9201
CV (%)	1.89072	0.657188	2.59279	3.23262	3.06407	2.64518	2.80295	2.06778
Genotype(p-value)	< 2.2e-16	< 2.2e-16	< 2.2e-16	0.0003725	1.873e-05	4.645e-05	1.029e-06	0.003576

## Sheet: Supp_Table 4
Supplementary Table 4: Results of PCA analysis
1. Eigen values of PC components, perventage of variance, and cumulative percentage of variance
	eigenvalue	percentage of variance	cumulative percentage of variance
comp 1	2.25709	28.2137	28.2137
comp 2	1.67298	20.9122	49.1259
comp 3	1.46611	18.3263	67.4522
comp 4	1.17321	14.6651	82.1173
comp 5	0.653429	8.16786	90.2852
comp 6	0.467183	5.83978	96.125
comp 7	0.234908	2.93635	99.0613
comp 8	0.0750934	0.938668	100
2. Loadings/Contributions of the traits to each principal components
Trait	Dim.1	Dim.2	Dim.3	Dim.4	Dim.5
DH	0.585907	0.466098	-0.551198	-0.13419	0.0107194
DM	0.622752	0.356256	-0.60373	-0.0208125	-0.0604697
PHT	0.538736	-0.48891	-0.0433561	0.0593872	0.668605
TILLERS	0.227051	0.432329	0.216246	0.734479	-0.07576
GNS	0.393083	0.436322	0.591524	-0.511285	0.0586267
GWS	0.734229	-0.312868	0.360763	-0.32693	-0.287692
TGW	0.425618	-0.77674	-0.208065	0.188209	-0.331194
GY	0.556274	0.106212	0.475198	0.456142	0.0315056
3. Contributions in percentage of variance of traits to PC1, PC2, PC3 and PC4
Trait	Dim.1	Dim.2	Dim.3	Dim.4
DH	15.2093	12.9857	20.7229	1.53484
DM	17.1823	7.58639	24.8611	0.0369208
PHT	12.8589	14.2879	0.128214	0.300614
TILLERS	2.284	11.1722	3.18956	45.9815
GNS	6.84573	11.3796	23.866	22.2818
GWS	23.8844	5.85102	8.87723	9.11031
TGW	8.02582	36.063	2.95281	3.01929
GY	13.7097	0.67431	15.4022	17.7347

## Sheet: Supp_Table 5
Supplementary Table 5:
1. Performance of durum wheat genotypes tested on 1st DWAVT-2011/12
EN	DH	DM	PHT	TILLERS	GNS	GWS	TGW	GY
1	93.6667	131	99	327.333	45.3333	2.37333	52.3333	4924.67
2	85.3333	130	96.3333	337.333	51	2.53333	49.5	5611
3	94	131.667	95	362.667	64	2.49667	38.9333	5861
4	94.6667	132.333	99	344	63	2.62667	41.7333	5769.33
5	94.6667	131.667	98	360.333	57.3333	2.48333	43.3667	5583.33
6	94	132.667	98.3333	389	52.3333	2.15667	41.5667	4861
7	91.3333	130.667	97.6667	364.667	52.6667	2.58	49.1	6039
8	91.3333	131.333	97	357	61.6667	2.37	38.5	5639
9	94.3333	132.333	97.6667	326	55.3333	2.68667	48.1667	6722
10	93.6667	132.333	91	355.333	58.6667	2.59667	44.4	6222
11	96	134	101	328.333	57.3333	2.82333	49.3333	5250
12	87.3333	131.333	99	338.667	57.3333	2.48	43.2333	6425
13	93.3333	131.667	97.3333	350	48	2.37333	49.5667	5805.67
14	94.6667	131.667	101.333	304.667	60.3333	2.94333	48.8	5791.67
15	91.3333	131.667	98.6667	309	59.6667	2.55667	42.8	5583.33
16	95.3333	132.667	93	315	48.3333	2.28	47.1	5639
17	91.6667	131.667	101.333	364.333	58	2.7	46.6	6000
18	91.6667	132	92.3333	323.333	60	2.82	47.1667	5505.67
19	93.3333	131.667	97	371.333	57.6667	2.32	40.3667	5694.33
20	96	132.333	97	364	56.3333	2.52667	44.9667	5755.67
21	91.3333	131	98.3333	417.667	49.3333	2.57	52.2333	6222.33
22	97	133.667	98.6667	332.333	67.3333	2.57667	38.3	5278
23	90	130	93	392.667	59.3333	2.14333	36.3	5750
24	95	133	94.3333	336.667	61.6667	2.44333	39.6667	5500
25	90	131.333	98.6667	356.333	53.6667	2.31333	43.1333	5861
26	92	130.667	96.3333	341.667	57.6667	2.63667	45.6667	5083.33
27	97	133.667	99.3333	366.667	53	2.34333	44.2333	5500
28	94	133.333	102	343.667	54.3333	2.29667	42.5667	5730.67
29	96	132.333	97.6667	348.667	58	2.34667	40.8	5222
30	90.3333	129.333	98	382.333	59.3333	2.50333	42.2	6027.67
Mean	93.0111	131.833	97.4444	350.367	56.6	2.49667	44.4211	5695.26
MSError	0.628302	1.61965	18.6206	1765.22	22.4653	0.0515441	5.81302	404908
CV%	0.852215	0.965352	4.42833	11.9916	8.37413	9.09346	5.42764	11.1729
SE Mean	0.45764	0.734768	2.49136	24.2571	2.7365	0.131078	1.392	367.382
SE Tr. Diff.	0.6472	1.03912	3.52331	34.3047	3.87	0.185372	1.96859	519.556
p-value	<2e-16	0.00453	0.322	0.3681	5.37e-05	0.00938	2.21e-12	0.223
2. Performance of durum wheat genotypes tested on 2nd DWAVT-2012/13
	DH	DM	PHT	GNS	GWS	TGW	GY
1	89	131	91.3333	41.3333	1.32333	32.0667	2753.33
2	84.3333	125.667	94.6667	44	1.5	34.5	2866
3	86.6667	128	87.6667	56.6667	1.54333	27.1333	3315
4	89.6667	131.667	92.6667	58.6667	1.62333	27.1667	2191.33
5	86.6667	128.333	91.6667	43.3333	1.18667	27.4667	3034.33
6	90	132	87	47	1.25333	26.6333	2753
7	84.3333	126	93	48	0.963333	20.2	2247.67
8	83.6667	125	95.6667	48	1.48667	30.9333	3427.67
9	81	123	83.3333	45.6667	1.45	31.7333	3371
10	90	131.667	86	48.6667	0.976667	20.1	2921.67
11	85.3333	125.667	95.6667	46.6667	1.63	34.2667	2865.67
12	88	130	96	49.6667	1.89333	38.1	3764.67
13	90	132	94.3333	51	1.42	27.9	3539.67
14	88.3333	130.667	97	46.6667	1.89667	40.7333	3989.33
15	84.6667	126.333	100	51.6667	1.71667	33.5667	3652.33
16	88.3333	130.333	91	45.6667	1.03	22.4	2584.67
17	87.6667	129	92	54.6667	1.66	30.0333	3371
18	89.6667	130.667	86.3333	50	1.4	27.8333	3427.33
19	86	127.667	97	53.3333	1.88333	35.4	3764.33
20	89.6667	131.333	86.6667	40.6667	1.42667	35.0333	3090.67
21	90	131.333	90.6667	46	1.21667	26.2	2865.33
22	81	121.333	95.6667	55	1.55333	28.7667	3708.33
23	85	126	96.6667	62.3333	1.82667	28.8333	4045.67
24	87	128.667	98	59.3333	2.04	34.3667	3259
25	90	132	98	56	1.62667	28.7	2809.33
26	89.6667	132	98.3333	48.6667	1.67333	33.8667	3315
27	89	131	89.6667	48	1.35	28.1667	2641
28	82.3333	123.333	92.3333	44.3333	1.64333	37.2	3258.67
29	88	129.333	96.6667	54	1.45	26.6333	2978
30	90	132	94.3333	57.3333	1.76333	30.6667	3820.67
Mean	87.1667	128.767	92.9778	50.0778	1.51356	30.22	3187.72
MSError	6.41982	9.14892	22.3018	33.0477	0.102946	22.2267	354343
CV%	2.90677	2.34899	5.07914	11.4796	21.1986	15.6007	18.6737
SE Mean	1.46285	1.74632	2.72652	3.31902	0.185244	2.72193	343.678
SE Tr. Diff.	2.06879	2.46967	3.85588	4.6938	0.261975	3.84939	486.034
p-value	1.96e-05	0.000143	0.0018	0.000517	0.00604	8.15e-05	0.01505
3. Performance of durum wheat genotypes tested on 3rd DWAVT-2013/14
	DH	DM	PHT	Tillers	GNS	GWS	TGW	GY
1	89.3333	127.333	99	259.333	44	2.08667	47.3	3793
2	79	123.333	97	308	40.3333	1.98667	49.0333	4482.67
3	84	125	94.3333	249.333	53.3333	2.10333	39.6333	4770
4	87.6667	127.333	103.333	307	54	2.32667	43.1333	5114.67
5	83.6667	125	98	273	39.6667	2.16667	55.1	4884.67
6	84.3333	125	95.3333	270.333	52.3333	2.12	40.6333	4597.33
7	83.3333	125.667	98.3333	258.333	44	2.12	48.1667	3907.67
8	88.6667	128	101	254.667	50.3333	2.53	50.1333	5172
9	87	126	103.333	297.333	48	2.36333	49.2	4942
10	82.6667	124.667	96.6667	268.667	41.3333	2.10667	50.8	4482.33
11	80.6667	124	99.3333	260	40.3333	1.97667	48.7	4195
12	91.3333	131.667	98.3333	314	48.3333	2.07	43.3667	4654.67
13	82.6667	125	105	271.333	49.3333	2.13667	43.2333	4597.67
14	84.6667	125.333	96.3333	310	54	2.24333	41.7	4827.33
15	88	127.333	98	315.333	44.3333	2.05	46.5	4942
16	84.3333	124.667	90.3333	301.667	51	2.04333	40	4942
17	89.6667	128	99	317	59.6667	2.39333	40.1333	4425
18	89.3333	127.667	95	246.667	52.3333	2.46667	47.2	4137.67
19	89.6667	127	93.3333	354	45	2.04333	45.6	5689
20	84.3333	125.333	93.3333	335.667	40.6667	1.92	46.9333	4597.33
21	86.3333	126	95	322.333	52.3333	2.03667	39.0333	4758
22	87.6667	125.667	98.3333	315.333	46	1.91667	41.7333	4482.33
23	88	126.333	101	306	53	2.56333	48.5667	4999.67
24	86.3333	125.667	95.3333	294	51	2.16333	42.3	4999.67
25	87.3333	125.333	89.3333	305.333	54	2.09667	38.7	4769.33
26	89.6667	128	99.6667	273	54.3333	2.16333	39.5333	4712.33
27	88.6667	127.333	97.3333	322.333	48.6667	2.04667	42	5459
28	82	124.333	100	252.667	43.3333	2.04	47.1667	4367.33
29	87.6667	126	96.6667	305	53.6667	2.08333	38.7	4539.67
30	91.3333	128.667	101.667	257	52.3333	2.59667	49.5333	5143
Mean	86.3111	126.222	97.6222	290.822	48.7	2.16533	44.7922	4712.81
MS Error	1.30233	1.13734	5.23697	692.563	26.5581	0.0617618	7.82155	94109.4
CV%	1.32219	0.844909	2.34418	9.04903	10.5821	11.4772	6.24373	6.50933
SE Mean	0.658871	0.615723	1.32123	15.1939	2.97535	0.143483	1.61468	177.115
SE Tr. Diff.	0.931784	0.870764	1.8685	21.4874	4.20778	0.202915	2.2835	250.479
p Value	<2e-16	1.28e-10	2.24e-10	1.92e-05	0.000118	0.0482	2.13e-10	4.92e-08
4. Performance of durum wheat genotypes tested on 4rd DWAVT-2014/15
	DH	DM	PHT	Tillers	GNS	GWS	TGW	GY
1	91	126	95	290.667	48.3333	2.08	43	3856.67
2	80	120.667	98	351	45	2.08667	46.2667	3514
3	88	124	93.3333	377.333	52	2.18333	43.4333	4285
4	89.6667	125.333	97.6667	305	53.3333	2.05	38.5	3571
5	88	124	101.667	352.333	47.3333	2.24667	47.5	4913.67
6	89	124.667	100.667	294.333	55.3333	2.38667	43.0667	4513.67
7	89	125.333	104	280	57.6667	2.61	45.2667	5399
8	89	125	100	331	49	2.33333	47.5667	4056.33
9	88.6667	124.667	99.6667	389.667	43.3333	2.00667	46.8667	4827.67
10	87.6667	124	98.6667	258.667	53	2.48333	47.0667	3685
11	91	125.667	97	342.667	57.3333	2.33667	40.8667	4570.67
12	94.6667	126.667	92.3333	335.333	50.6667	1.94667	38.2667	3913.67
13	91	124.667	91.6667	434	53.3333	2.07667	38.8667	4399
14	89.6667	125	90	421.667	52.3333	1.93	37.1	4256.67
15	91	124.667	103	366	53.3333	2.37667	44.6333	5028
16	90	124.667	99.6667	342	57	2.23667	39.2667	5113.67
17	88	124	92.6667	342.333	46	1.60333	34.4333	4085
18	95	127	101.667	272.667	53.6667	2.38667	44.5333	4484.67
19	88.6667	124.333	102.333	379.333	51.3333	2.25667	44.0667	4685
20	90.3333	125.333	99.6667	325	44.3333	2.24333	50.8667	4342.33
21	88.3333	124.667	103	328.333	51.3333	2.26	44.0333	4685
22	93	126	101.333	327.333	46	1.98333	43.1667	4085.33
23	93	126	100.667	372.333	50.3333	2.28	46.5667	4313.67
24	88.3333	124.333	90	347.667	47.6667	1.76667	36.3667	3513.67
25	93.6667	126.667	96	355	59.6667	2.21667	37.2333	4913.67
26	89.3333	124.667	104.667	348	44	2.04	47.2	4456.33
27	91	126	99.6667	268.333	48	2.44333	51.1333	3599.33
28	93	125.667	98	325	55	2.24	40.7667	3342.33
29	89.6667	125.333	96.6667	387.333	51.6667	2.09667	40.5333	4028
30	88.3333	121.333	102.333	311.667	49.6667	2.18667	43.8	3056.67
Mean	89.9	124.878	98.3667	338.733	50.9	2.17911	43.0744	4249.82
MS Error	1.44385	1.61701	3.66647	1776.25	44.8496	0.0755109	15.0371	266725
CV%	1.3366	1.01829	1.9466	12.4421	13.1571	12.6103	9.00249	12.1524
SE Mean	0.693745	0.734167	1.10551	24.3327	3.86651	0.158651	2.23883	298.175
SE Tr. Diff.	0.981103	1.03827	1.56343	34.4117	5.46807	0.224367	3.16619	421.683
p Value	< 2e-16	6.69e-05	4.54e-16	0.000193	0.229	0.0306	2.22e-05	1.86e-05
5. Performance of durum wheat genotypes tested on 5th DWAVT-2015/16
	DH	DM	PHT	CulmL	SPKL	Tillers	GNS	GWS	TGW	GY
1	78	114.333	83	75.6667	7.4	249.333	51.6667	2.72	50.3667	3626.33
2	82.6667	116.333	80	72.3333	7.6	231	54	2.28667	41.2333	3157.33
3	79	113.333	76.3333	70	6.33333	186	44.3333	2.20667	43.7333	3212
4	79	114	78.6667	71.3333	7.13333	199	46.6667	2.46	50.4667	2908.33
5	79	112.667	77.3333	70.3333	7	189.667	47	2.24667	45.4	3017.33
6	85.6667	116.667	79.3333	72.3333	7.26667	214	44.3333	2.05333	47.5667	3689.33
7	83.3333	116.333	81	73	7.86667	198.667	51	2.24	43.8	3317.67
8	77	114	81.3333	73.3333	7.93333	186.333	49.3333	2.56667	54.2527	2975.56
9	77.6667	115.667	78.6667	71.3333	7.26667	238	47	2.33333	58.0667	3245.33
10	81.6667	114.667	79.3333	71.3333	7.86667	231	40.3333	1.96667	44.4667	1917.33
11	82.3333	116.333	80.6667	71.6667	8.8	213.333	44	2.14667	48.5333	3338
12	83	117.333	81	73.6667	7.33333	199	45.3333	2.56667	57.4	2793
13	83	117.333	77.3333	70.6667	6.26667	206	31.3333	1.49333	47.8667	2334.33
14	77.3333	115.333	78.3333	71.3333	7.2	244.667	37.6667	2.14667	58.7	3386.07
15	75.6667	118	74.6667	68	6.53333	243	42.6667	1.91333	45.8333	3467.33
16	81.3333	115.333	78.3333	70.6667	7.73333	216	41.3333	1.76667	44.7667	2642
17	80	115	82.3333	75	7.73333	199	44.6667	1.99333	37.3333	3878.33
18	82	114.667	74	68	6.4	260.333	46	2.05333	44.9	3728.33
19	82	117	80.6667	73	7.6	165.333	49.6667	2.47333	54.2333	3662.67
20	85.6667	119	78.6667	71	7.8	185.333	42.6667	2.10667	41.1667	2675.67
21	76.6667	112.333	82	74	7.53333	261.667	44	2.24	41.8333	3333
22	79.6667	117.333	77.6667	70	7.4	248.667	44	2.19333	51.8333	3497.67
23	80.3333	117	75.3333	68	6.6	236.667	46.3333	2.52	57.5667	3195.67
24	81.6667	115.333	76.6667	70	6.6	254.667	47.3333	1.95333	39.1667	3073.33
25	80	114	77.6667	71.3333	6.13333	238.667	44.3333	2.28667	51.6667	3196
26	81.3333	114.667	80	73.3333	6.8	289.333	45.6667	2.00667	44.7667	3716
27	82	115.333	76.3333	69.6667	6.46667	246.667	45.3333	2.08667	46.0333	3393.33
28	82.3333	116.333	79.3333	71.6667	7.6	144.333	44	2.1	50.3667	2456.67
29	72.6667	112.333	76	68.3333	7.46667	189.333	41.6667	2.21333	51.6333	2222
30	77	112	72.3333	66	6.66667	207.333	42.3333	1.84667	37.3667	2773
Mean	80.3	115.333	78.4778	71.2111	7.21111	219.078	44.8667	2.17289	47.744	3127.63
MS Error	3.18353	4.20579	10.1908	10.4821	0.937815	2117.97	39.1803	0.136398	149.189	311814
CV%	2.22197	1.77815	4.06778	4.5465	13.4294	21.0069	13.9512	16.9968	25.5829	17.8539
SE Mean	1.03013	1.18403	1.84308	1.86924	0.559111	26.5705	3.61387	0.213228	7.05192	322.394
SE Tr. Diff.	1.45683	1.67447	2.6065	2.6435	0.790702	37.5764	5.11079	0.301549	9.97292	455.934
p Value	3.51e-11	0.004887	0.0189	0.1466	0.242	0.1055	0.141	0.101	0.813	0.00507
6. Performance of durum wheat genotypes tested on 6th DWAVT-2016/17
EN	DH	DM	PHT	Tillers	GNS	GWS	TGW	GY
1	93.6667	127	69.1333	264.333	60.6667	2.63333	43.2667	4926.33
2	98.6667	122	69.6	168.333	56.6667	2.7	47.6667	3893.33
3	98	131.333	72.1333	208.667	52.6667	2.46667	47.2	3875.67
4	95.3333	124.333	68.3333	284	60.6667	2.9	48	4067.33
5	99	126	69.8667	196.667	59.3333	2.66667	44.4667	3229
6	97.3333	128.667	70.2	246	57.3333	2.83333	49.5667	4244.67
7	93.3333	123	65.2	221	57.3333	2.76667	49	4146.33
8	99	128	74.2667	184.333	57	2.73333	47.8333	4437.67
9	97	125.667	74.5333	237.667	51.6667	2.6	50.6667	5022.67
10	99.3333	131.333	73.4	201	51.6667	2.4	45.9	4032.33
11	100.667	130.333	73.9333	353.667	52.3333	2.43333	46.8667	5060.67
12	101	130.667	71.8667	203.333	51.6667	2.5	48.5333	3964.67
13	96	126	71.6	255.667	48.3333	2.33333	48.2667	3895
14	100	129.333	71.8	233.667	58	2.56667	43.7667	4261.67
15	98	125.667	76.6667	295	58.3333	2.76667	47.1333	5266
16	95	123.333	68.2	305.667	52.6667	2.56667	49.1333	5363.33
17	94.3333	126.333	70.1333	294.667	44.3333	2.2	48.6667	4549.67
18	98.6667	127	72.4	185	53	2.53333	48.0667	4450.33
19	95	123	73.4	253	58	2.7	46.8333	5104
20	100	129	73.4	221	49	2.43333	49.6667	4982.67
21	94	123.667	72	267.667	53.6667	2.53333	47.3	4316.33
22	99	125.667	72.1333	213.333	51	2.33333	44.9	4557.67
23	96	126	68.2	221.667	59.3333	2.63333	44.2333	4140.33
24	93.3333	122	68.8667	244.333	51	2.43333	47.9333	4429.67
25	97	128	76	313.667	64	2.86667	44.9667	5319.67
26	92.3333	123.333	70.1333	220.667	57.6667	2.5	43.5667	4270.67
27	94	130	70.6667	215.333	61.3333	2.9	47.1667	4021.67
28	97.3333	129.667	73.6667	219.333	54.3333	2.7	49.7	5388.67
29	96	126	73.2	321.333	48.6667	2.26667	46.3333	5292.33
30	96.3333	126.333	68.8667	318.333	52	2.33333	45.1	4283
Mean	96.8222	126.622	71.46	245.611	54.7889	2.57444	47.0567	4493.11
MS Error	14.9778	18.6781	14.3273	3684.9	91.6193	0.295643	14.9827	704468
CV%	3.99714	3.41316	5.29687	24.7152	17.4703	21.1203	8.22573	18.6803
SE Mean	2.23441	2.4952	2.18535	35.0471	5.52628	0.313923	2.23478	484.585
SE Tr. Diff.	3.15994	3.52875	3.09056	49.5641	7.81534	0.443954	3.16046	685.307
p Value	0.295	0.2373	0.144	0.03031	0.862	0.998	0.72018	0.189
7. Performance of durum wheat genotypes tested on 7th DWAVT-2017/18
EN	DH	DM	PHT	PEDL	SPKL	Tillers	GNS	GWS	TGW	GY
1	81.3333	115	88	19.3	8.2	277.333	41.3333	2.33333	44.4667	3871.67
2	78	119.333	80.3333	20.1	7.73333	152.333	36.3333	2.2	47.5333	1343.33
3	82	127	89	18.4	8.66667	372.667	42.3333	2.66667	46.9	2728
4	85	123.667	92	19.8667	7.53333	338.333	46	3.03333	52.8	3570.33
5	83	125	88	21.125	7.875	298.5	43.5	2.7	45.925	3704
6	82.6667	127	92.6667	21.1333	7.63333	329.667	44.6667	2.63333	48.1333	3922.67
7	86.6667	124.667	89.6667	23.3	6.6	239.333	38	2.13333	44.8667	5058.67
8	89.3333	128.667	93.6667	21.6667	8.16667	331.333	37.6667	2.6	50.3	3996.67
9	84.6667	125.667	91.6667	20.6	7.6	329.667	51.3333	3.1	46.5	4043.33
10	88	125.333	84.3333	17.4333	7.5	338.667	33.3333	2.2	48.8	3859.33
11	86.3333	128	91	20.9667	7.3	340.667	33.3333	2.53333	49.4333	4040
12	85.3333	126.667	89.3333	21.5333	8.46667	325.667	39	2.83333	54.1	3805.67
13	82.6667	126.333	85.6667	21.3	7.26667	298	43.6667	2.76667	52.7667	3596
14	85.6667	125.333	94	21.8	8.53333	332.667	42	2.3	43.3	2644.33
15	83.3333	124	88.6667	21.8	8.03333	284.333	42	2.46667	47.5333	3777.33
16	93.3333	127.333	91.6667	18.2333	8.66667	392	36.6667	2.63333	56.4333	4463.33
17	81	124	87	21.4667	7.63333	327.333	37.3333	2.5	52.6	4184.33
18	80	122	74.3333	18.0333	6.5	276	44.3333	2.43333	47.9	2984.67
19	79	122	85	19.4	7.8	250	41	2.8	45.8	3760
20	86	127.667	84	17.4667	7.93333	376.333	45.3333	2.76667	47.9667	3541
21	85	128.667	88	20.9333	8.03333	345	33.3333	2.4	50.5333	3839.33
22	83.5	125.5	90	19.375	8.375	336	38.5	2.775	67.7	3253.75
23	86.3333	126.667	76.3333	16.9667	6.53333	221.333	28.6667	2.5	52.1	2307
24	80	125.667	84.6667	20.6333	7.5	279.333	39.6667	2.2	44.4	3266
25	86.3333	126.667	89.3333	20.2	7.53333	411.333	40.3333	2.6	48.4333	4789.33
26	80.6667	124.667	83.3333	19.4333	7.13333	302.667	45.6667	2.56667	42.8333	3234
27	85	127.667	76	16	7.3	283.333	37.6667	2.46667	51.3667	3765.33
28	88.6667	127.667	84.6667	19.5	7.9	429	35	2.26667	53.4667	3449
29	92	128.333	89.6667	20.8	8.3	380	37.3333	2.66667	56.5667	4047.67
30	79.6667	126	88.3333	21.6333	7.33333	276	47.3333	2.7	46.7	3661.33
Mean	84.4444	125.478	87.1	20.0322	7.72667	317.322	40.0889	2.55778	49.85	3610.67
MS Error	5.11254	14.6258	21.5963	3.8121	0.629247	4217.19	134.476	0.143297	101.008	1380799
CV%	2.67761	3.04784	5.33546	9.74659	10.2664	20.465	28.9267	14.7998	20.1611	32.5445
SE Mean	1.30544	2.208	2.68305	1.12725	0.457983	37.4931	6.69518	0.218554	5.80254	678.429
SE Tr. Diff.	1.84617	3.12258	3.79441	1.59418	0.647686	53.0232	9.46842	0.309082	8.20603	959.444
p Value	3.2e-11	0.0493	1.97e-05	0.00353	0.05198	0.00317	0.961	0.261	0.674	0.341
8. Performance of durum wheat genotypes tested on 8th DWAVT-2018/19
EN	DH	DM	PHT	SPKL	Tillers	GNS	GWS	TGW	GY
1	92.3333	126.333	69	7.4	281.667	46.3333	1.72	43.9833	4771.94
2	93.3333	125.333	64.3333	6.23333	220	44.6667	1.6317	41.6333	4126.87
3	92.8333	129.333	73	6.66667	196	40	1.50127	45.6667	2943.64
4	92.5	126	69.6667	7.36667	209	45.6667	1.78537	44.05	4258.72
5	92.3333	129	77	6.86667	220.667	48.6667	1.92027	42.5167	3162.47
6	90.1667	127	71	7.33333	294.667	52	2.08867	44.05	4475.97
7	93.1667	126	71.3333	7.36667	261.667	41	1.50767	43.6833	2741.13
8	91.6667	127	71	6.96667	279	42.3333	1.8082	45.8	2802.18
9	93	128.333	71.3333	7.03333	256	31.3333	1.3486	46.3167	4626.16
10	91.3333	127.667	75.3333	7.46667	273	44	1.97137	47.8833	3121.72
11	92.8333	127.333	73.3333	7.46667	265.333	37.3333	1.68277	49.4167	3550.17
12	93.1667	126.667	73	7.4	277.333	42.3333	1.99833	48.2667	3668.38
13	92.6667	126.667	71	6.76667	270	53.6667	1.989	45.3833	3588.63
14	92.3333	126	75	6.83333	293.667	53.6667	2.02673	43.4167	4658.96
15	91.6667	127	72	7.13333	291.333	42.6667	1.8526	47.5833	3533.4
16	92.3333	129	75	7	268.667	44	1.56737	42.9667	4359.61
17	92.8333	126.667	74	7.16667	301.333	53.6667	2.1176	44.2333	3641.02
18	92.6667	126	74.3333	6.66667	290	54.3333	2.06367	42.7667	4101.93
19	92.6667	126.333	76.3333	6.76667	295	41.6667	1.7311	43.3333	4212.05
20	93.1667	129.667	75.6667	7.3	293.667	53.6667	2.0968	45.65	3835.34
21	93	126.333	68	7.03333	286.667	45.3333	1.75623	42.3	4291.89
22	93.8333	127	78.3333	7.63333	316.333	41.6667	1.72447	44	4859.51
23	93.5	128.333	62	6.96667	289	50.6667	1.97493	44.5667	3644.22
24	92.1667	125.333	66.3333	6.96667	272.333	41.6667	1.43167	33.8667	3756.66
25	92.5	126.333	76	7.3	329.333	48.3333	2.1804	47.7833	4702.82
26	91	127	73.3333	6.96667	292.333	42.3333	1.48607	43.4167	3998.98
27	92	126.333	66.3333	7.16667	242	36.6667	1.48167	45.45	3815.9
28	92.8333	126	76.6667	7.46667	232.333	57	2.6656	49.15	4096.38
29	92.3333	127.333	66.6667	6.46667	299.333	46.6667	1.7664	43.3167	4351.64
30	94	129	72.6667	6.76667	251	55.3333	2.17183	42.5833	3997.91
Mean	92.5389	127.078	71.9667	7.06444	271.622	45.9556	1.83494	44.5011	3923.21
MS Error	7.47222	2.53985	13.7724	0.324835	1173.45	63.7697	0.114763	25.2421	1331903
CV%	2.95393	1.25411	5.15672	8.06777	12.6115	17.3768	18.462	11.2899	29.4168
SE Mean	1.57821	0.920117	2.14262	0.329057	19.7775	4.61049	0.195587	2.9007	666.309
SE Tr. Diff.	2.23192	1.30124	3.03012	0.465357	27.9696	6.52021	0.276602	4.1022	942.303
p Value	0.978	0.0433	2.48e-05	0.46504	0.00116	0.023409	0.00698	0.00348	0.0529
9. Performance of durum wheat genotypes tested on 9th DWAVT-2019/20
EN	DTF	DTM	PHT	SPKL	Tillers	GNS	GWS	TGW	GY
1	87.3333	112.5	76.7667	8.03333	367.667	48.3333	1.53167	31.2667	2430.33
2	88.3333	111.167	74.1	7.63333	352	60.1667	2	32.9167	2369.5
3	87.6667	113.667	82.8333	7.83333	376.667	44.5	1.74667	39.3833	2329.33
4	86.6667	111.667	83.9667	8.06667	414.333	60.1667	2.355	38.8167	3258.83
5	89.3333	113.167	83.9333	7.7	460.333	40.5	1.77667	44.8333	2960.5
6	88.6667	113	83.8333	8.03333	425.333	39	1.875	47.2833	2800.33
7	87	112	83.7333	8.11667	364	64.1667	2.40833	37.5667	3118.17
8	86.6667	113.167	80.9333	7.5	468	45.5	1.83833	40.5333	2879.5
9	88	112.833	83.5	7.13333	349.333	40.3333	1.56333	41.7333	2850.5
10	87.3333	113	79.4333	6.83333	385.333	42.8	1.886	44.3	2591.5
11	90.6667	116.5	81.4667	7.33333	423	47.6667	2.32833	49.3333	2703.67
12	85	111.833	80.9	7	408.667	46	1.86333	39.8	2691.17
13	87	114.333	79.9	7.1	426.333	46.8333	1.96167	41.8333	2940.67
14	89.3333	113.667	85.1	8.1	376.667	53.1667	2.30333	43.2167	3085.5
15	89.3333	113.5	80.1333	6.9	370.333	54	2.28667	42.8	2946.83
16	88.3333	113	76.6	8.46667	376.667	50	1.75	34.8167	2562.5
17	85.6667	112	78.2	6.76667	465.333	46.6667	1.82	39.2167	2698.5
18	89	113.667	75.1	7.6	316.333	62	2.47	40.0167	2285.33
19	88.3333	112.833	79.1333	7.66667	381	50	1.84	36.8333	2675.83
20	93	115	75.2667	7.73333	398	54.1667	2.21833	41.1833	2652.5
21	90.3333	113.667	76.1	7.41667	454.667	47.3333	1.82333	38	3058.67
22	90	114.667	79.2667	7.85	406.667	50	2.01	40.1333	2619.83
23	88.3333	112	81.5667	6.53333	360	55.3333	2.00667	36.2833	2628.5
24	86.3333	111.5	78.2667	7.25	392	51.6667	2.04	39.25	2994.33
25	92.3333	115.5	81.9333	8.03333	409.667	52.1667	1.94833	36.8667	2542
26	91.3333	116.5	76.2	8.16667	349	51.8333	1.93667	37.9667	2199.83
27	88.6667	110.833	79.4667	8.21667	407	45.1667	1.98167	44	2628.33
28	88.6667	113.333	82.1667	7.63333	351.667	56.1667	2.03333	35.9167	2460
29	88.6667	112.833	75.0667	8.23333	429.333	55.5	2.20333	39.85	2845.83
30	85.3333	111.333	82.6	7.4	520	52.8333	1.73167	32.6667	2300.33
Mean	88.4222	113.156	79.9156	7.60944	399.511	50.5084	1.98514	39.6206	2703.62
MS Error	0.77593	1.32199	14.4119	0.391067	5343.05	42.1998	0.126159	34.5977	248340
CV%	0.996207	1.0161	4.7504	8.21812	18.2964	12.8615	17.8924	14.8458	18.4322
SE Mean	0.50857	0.663824	2.1918	0.361048	42.2021	3.75055	0.205069	3.39596	287.715
SE Tr. Diff.	0.719226	0.938789	3.09967	0.510599	59.6828	5.30407	0.290011	4.80262	406.891
p for EN	< 2e-16	<2e-16	3.68e-09	2.97e-08	0.366	3.35e-13	2.8e-05	1.02e-05	0.01289
p for Loc		<2e-16	< 2e-16	0.188		1.43e-10	7.01e-12	0.00994	0.46243
10. Performance of durum wheat genotypes tested on 10th DWAVT-2020/21
EN	DH	DM	PHT	PEDL	SPKL	Tillers	GWS	TGW	GY
1	85.8333	123	85.7333	13.3333	6.93333	429.833	1.64	30.3333	3783.5
2	85.5	122.667	81.6167	14.3333	8.51667	347.5	1.54667	30.2333	4136.33
3	85.8333	124.333	86.9667	13.3333	6.83333	340.333	1.53667	34.65	4193.67
4	86.6667	125.333	88.0667	14	7.41667	347.917	1.5	34.95	4488.83
5	86.5	124.833	86.9667	15	7.65	350.083	1.51	43.35	4036.83
6	86	124.5	84.9	15	7.26667	324.667	1.94667	39.9833	4003.17
7	86.1667	125	88.1	13	7.15	427.583	1.88	37.5333	3603.67
8	86.3333	124	88.6	14.3333	6.66667	367.333	1.6	37.85	3921.83
9	86.5	124.833	84.5	15.6667	7.93333	397	1.28667	32.4333	3939.33
10	86.6667	124.833	79.7667	14	6.58333	365	2.00333	38.3	4385.67
11	86.3333	123.333	87.1333	12	6.6	361.083	1.67667	34.55	3927
12	85.6667	122.833	84.5167	13.6667	7.9	377.667	1.53	34.55	3816.83
13	89.8333	126.667	80.15	12	6.95	379.083	1.91333	34.5333	4317.33
14	89.8333	124.5	77.8	11.3333	6.15	458.5	1.57667	31.5167	3792
15	88.1667	124.833	84.1333	12.6667	7.26667	327.083	2.01	36.5333	4183.67
16	85.5	123.5	83.3167	13.3333	6.95	383.083	1.91333	36.1167	4091.5
17	88.5	125.333	83.8	12	7.33333	349.75	1.97667	38.7	3851.33
18	88.8333	127.333	83.2833	12	7.96667	369.333	1.49667	33.0667	4012.67
19	84.5	121.167	85.5333	17.3333	6.6	386.75	1.41	31.95	4096.83
20	86.8333	124.667	85.9333	16	7.46667	367.75	1.70667	34.75	3643
21	86.6667	123.333	86.9333	15.6667	8.3	348.25	2.08333	34.2333	4632.17
22	84.5	122.667	85.0833	15.6667	7.03333	355.667	1.79	34.6	4225.17
23	86.8333	122.5	83.4	14.6667	7.73333	389.5	1.76333	34.2833	4147.33
24	86.3333	124	88.0333	15	7.11667	360	2.25667	33.5	4596.5
25	87.6667	124.667	80.0833	14	7.35	332.5	2.17667	35.3833	3533.33
26	86.5	125.833	82.5833	15	6.88333	362.417	2.00333	36.85	3897.5
27	85	123.333	84.3	15.6667	7.03333	343.25	1.92	34.6333	4288
28	86.6667	123.5	85.5667	17	6.8	397.833	1.72	32.2167	4250.83
29	87.3333	125.5	89.4333	15.6667	6.76667	423.833	1.63333	35.4333	4122.5
30	88	123.833	88.8333	13.3333	8.23333	353.083	1.62	33.7667	3763
Mean	86.7167	124.222	84.8356	14.2	7.24611	370.789	1.75422	35.0261	4056.04
MS Error	1.75416	1.70287	22.824	2.9	0.538505	2421.01	0.0399699	7.50374	431466
CV%	1.52733	1.05049	5.63142	11.9925	10.1272	13.27	11.3968	7.82072	16.1946
SE Mean	0.764669	0.753408	2.75826	0.983192	0.423676	28.4078	0.115427	1.58153	379.238
SE Tr. Diff.	1.08141	1.06548	3.90077	1.39044	0.599169	40.1747	0.163238	2.23663	536.324
p of EN	4.12e-14	9.31e-14	0.000874	0.0017	1.07e-07	0.000123	8.85e-07	1.08e-14	0.3876
p of Loc	5.37e-15	< 2e-16	< 2e-16		4.31e-12	0.000181		0.1076	4.49e-09

## Sheet: Supp_Table 6
Supplementary Table 6: Heritability and genetic advance of studied traits of DWAVTs , 2011/12–2020/21 seasons.
Parameter	DTH	DTM	PHT	SPK L	Ped L	Tillers/m2	GNS	GWS	TGW	GY
1DWAVT—2011/12
Heritability (%)	0.94	0.39	0.07	X	X	0.05	0.55	0.36	0.81	0.12
GA	5.37	1.07	0.53	X	X	3.61	6.46	0.17	7.47	134.86
GAM,%	5.77	0.81	0.54	X	X	1.03	11.41	6.77	16.81	2.37
2DWAVT
Heritability (%)	0.57	0.52	0.43	X	X	X	0.48	0.38	0.53	0.33
GA	3.73	3.8	4.53	X	X	X	6.37	0.26	6.21	403.59
GAM,%	4.28	2.95	4.87	X	X	X	12.72	17.04	20.55	12.66
3DWAVT
Heritability (%)	0.92	0.77	0.76	X	X	0.57	0.52	0.26	0.76	0.69
GA	6.13	2.86	6.01	X	X	38.79	6.58	0.12	7.36	640.37
GAM,%	7.1	2.27	6.16	X	X	13.34	13.51	5.75	16.44	13.59
4DWAVT
Heritability (%)	0.88	0.54	0.87	X	X	0.51	0.12	0.29	0.57	0.57
GA	5.22	1.7	7.66	X	X	51.47	1.38	0.16	5.66	763.03
GAM,%	5.81	1.36	7.79	X	X	15.19	2.71	7.23	13.13	17.95
5DWAVT
Heritability (%)	0.78	0.74	0.71	0.58	X	0.63	-0.92	0.64	0.38	0.74
GA	5.02	5.06	6.97	1.45	X	80.87	-69.86	0.65	9.78	1373.41
GAM,%	6.25	4.39	8.89	20.05	X	36.92	-155.7	30.07	20.49	43.91
6DWAVT
Heritability (%)	0.56	0.58	0.61	X	X	0.98	0.35	0.05	0.42	0.6
GA	5.49	6.48	6.31	X	X	165.13	6.9	0.05	3.58	1324.76
GAM,%	5.67	5.12	8.82	x	X	67.23	12.6	1.82	7.62	29.48
7DWAVT
Heritability (%)	0.77	0.25	0.56	0.25	0.39	0.4	-0.29	0.1	-0.08	0.06
GA	6.09	1.85	6.61	0.38	1.66	56.08	-5.04	0.06	-1.29	122.4
GAM,%	7.21	1.48	7.59	4.9	8.29	17.67	-12.58	2.53	-2.59	3.39
8DWAVT
Heritability (%)	-0.32	0.98	0.72	0.51	x	0.77	0.69	0.73	0.15	0.64
GA	-1.27	19.55	11.41	0.69	X	92.4	16.87	0.8	2.32	2088.6
GAM,%	-1.37	15.38	25.64	9.78	x	34.02	36.72	43.65	5.21	53.24
9DWAVT
Heritability (%)	0.95	0.93	0.85	0.84	X	0.54	0.89	0.79	0.8	0.69
GA	6.57	6.75	14.27	2.22	X	96.78	29.45	1.02	17.53	1029.71
GAM,%	7.43	5.97	17.86	29.21	x	24.23	58.31	51.35	44.23	38.09
10DWAVT
Heritability (%)	0.9	0.89	0.74	0.83	0.76	0.77	x	0.86	0.9	0.52
GA	6.22	6.05	11.68	2.52	4.48	132.9	x	0.77	13.16	837.61
GAM,%	7.17	4.87	13.76	34.77	31.52	35.84	x	43.72	37.56	20.65
